# Supplementary material for: In planta study of photosynthesis and photorespiration using NADPH and NADH/NAD+ fluorescent protein sensors
Source: Nat Commun. 2020 Jun 26;11:3238. doi: 10.1038/s41467-020-17056-0 (PMC7320160; doi:10.1038/s41467-020-17056-0)
Supplement: Supplementary file 3 — Source Data [file 41467_2020_17056_MOESM3_ESM.xlsx]

## Sheet: Figure 1
Fig. 1 Light responses of iNAP sensors in different compartments of 10-d-old cotyledon mesophyll.
Figure 1(a)
		Normalized cytosol
		iNAP1		iNAP4
	Replicate	0 sec	180 sec	0 sec	180 sec
	1	1.2681	1.239	1.18878	1.18309
	2	1.2396	1.1337	1.11173	1.18122
	3	1.3046	1.2008	1.09395	1.14316
	4	1.263	1.226	1.27348	1.26135
	5	1.3163	1.2381	1.17294	1.20018
	Average	1.27832	1.20752	1.16818	1.1938
	SE	0.0140917	0.0197005	0.0318051	0.0192899
Figure 1(b)
		Normalized TKTP
		iNAP1		iNAP4
	Replicate	0 sec	180 sec	0 sec	180 sec
	1	1.44189	1.67346	1.1237	1.6326
	2	1.43789	1.69279	1.0665	1.6658
	3	1.44154	1.68919	1.1147	1.6071
	4	1.45866	1.64765	1.2391	1.708
	5	1.46738	1.65547	1.1474	1.7046
	Average	1.44947	1.67171	1.13828	1.66362
	SE	0.00574291	0.00893184	0.0284331	0.0197616
Figure 1(c)
		Normalized SRL
		iNAP1		iNAP4
	Replicate	0 sec	180 sec	0 sec	180 sec
	1	1.49061	1.61723	1.48933	1.26693
	2	1.75888	1.79039	1.44612	1.31101
	3	1.73216	1.74442	1.24365	1.17045
	4	1.68566	1.72455	1.484	1.41356
	5	1.59545	1.64964	1.49338	1.46508
	Average	1.65255	1.70524	1.4313	1.32541
	SE	0.0491055	0.03162	0.0476598	0.0524009

## Sheet: Figure 2
Fig. 2 Light responses of iNAP and SoNar sensors in untreated cotyledon with 40 μmol m-2 s- 1 or 296 μmol m-2 s-1 illumination or cotyledon pre-treated with DCMU or root at 296 μmol m-809 2 s-1 illumination.
Figure 2(a) CYTOSOL iNAP1
Treatment	DARK									DCMU									ROOT									40 μmol m-2 s- 1									296 μmol m-2 s- 1
			Normalized Ratio (replicate)									Normalized Ratio (replicate)									Normalized Ratio (replicate)									Normalized Ratio (replicate)									Normalized Ratio (replicate)
	SEC	1	2	3	4	5	AVERAGE	SE		SEC	1	2	3	4	5	AVERAGE	SE		SEC	1	2	3	4	5	AVERAGE	SE		SEC	1	2	3	4	5	AVERAGE	SE		SEC	1	2	3	4	5	AVERAGE	SE
	0	1.28494	1.25322	1.36619	1.2943	1.22899	1.28553	0.0232649		0	1.18251	1.32219	1.34999	1.36369	1.27583	1.29884	0.0327329		0	0.901928	1.00798	0.971602	1.04113	1.04769	0.994067	0.0267195		0	1.33054	1.24465	1.26573	1.32089	1.40732	1.31383	0.0284345		0	1.26808	1.2396	1.30464	1.26303	1.31627	1.27832	0.0140917
	30	1.31516	1.26553	1.37008	1.30161	1.25529	1.30153	0.0203938		30	1.17643	1.29038	1.32765	1.35698	1.24597	1.27948	0.031771		30	0.890631	1.00832	0.966534	1.04379	1.05118	0.992092	0.0294747		30	1.38025	1.25925	1.24787	1.29059	1.38818	1.31323	0.0298384		30	1.20833	1.12311	1.31584	1.26459	1.29759	1.24189	0.0348712
	60	1.33276	1.27209	1.38793	1.3247	1.25372	1.31424	0.0237919		60	1.1836	1.2985	1.30833	1.35643	1.2393	1.27723	0.0299143		60	0.898369	1.01622	0.974714	1.05181	1.05721	0.999664	0.0293153		60	1.39237	1.2832	1.25201	1.2893	1.40324	1.32403	0.0308267		60	1.14831	1.07224	1.32437	1.26739	1.28535	1.21953	0.0471066
	90	1.32483	1.25561	1.37849	1.32498	1.25878	1.30854	0.0231365		90	1.19324	1.28701	1.28302	1.35199	1.22818	1.26869	0.0272158		90	0.888488	1.01901	0.971684	1.04567	1.05175	0.99532	0.0302093		90	1.37901	1.27314	1.22554	1.29813	1.36526	1.30822	0.0286638		90	1.18662	1.1125	1.30324	1.18723	1.2448	1.20688	0.0319587
	120	1.31008	1.23933	1.35732	1.3191	1.23529	1.29222	0.0237884		120	1.19128	1.29568	1.24798	1.3453	1.2247	1.26099	0.0270723		120	0.895602	1.00879	0.981194	1.04847	1.05354	0.99752	0.0287361		120	1.35388	1.24321	1.23485	1.30946	1.3685	1.30198	0.027509		120	1.2185	1.12846	1.2654	1.17249	1.2573	1.20843	0.0259062
	150	1.29387	1.24082	1.35554	1.33566	1.26074	1.29732	0.0216809		150	1.18966	1.28659	1.2708	1.34319	1.21836	1.26172	0.026843		150	0.90007	0.997618	0.972067	1.05715	1.05883	0.997147	0.0295454		150	1.35385	1.1931	1.22151	1.30488	1.37266	1.2892	0.0355028		150	1.23956	1.12686	1.18573	1.21239	1.23033	1.19897	0.0202317
	180	1.28603	1.24393	1.35728	1.33312	1.25719	1.29551	0.021735		180	1.18387	1.27454	1.27407	1.33611	1.21037	1.25579	0.0268087		180	0.897582	0.996511	0.963434	1.04737	1.05176	0.99133	0.0286226		180	1.35727	1.15141	1.2149	1.30267	1.35483	1.27622	0.0404884		180	1.23905	1.13375	1.20084	1.22599	1.23811	1.20755	0.0196955
	210	1.27132	1.23223	1.34258	1.31931	1.24078	1.28124	0.0216215		210	1.20695	1.3125	1.33723	1.34857	1.24106	1.28926	0.0278012		210	0.902137	0.994446	0.970506	1.04947	1.05277	0.993867	0.0278589		210	1.36501	1.15933	1.21932	1.31063	1.36077	1.28301	0.0405508		210	1.19121	1.17702	1.22653	1.28223	1.29569	1.23454	0.0237323
	240	1.27348	1.24657	1.36026	1.32679	1.25942	1.2933	0.0215992		240	1.20405	1.34866	1.344	1.34127	1.26461	1.30052	0.0286925		240	0.899523	0.989823	0.982529	1.05228	1.05588	0.996007	0.0285312		240	1.39551	1.18496	1.22902	1.33222	1.37641	1.30362	0.041355		240	1.27821	1.21022	1.24697	1.30242	1.27173	1.26191	0.0156497
	270	1.25633	1.22716	1.34352	1.31582	1.22716	1.274	0.0237496		270	1.18815	1.34404	1.33157	1.32379	1.26432	1.29037	0.0290023		270	0.905303	0.987639	0.975767	1.04991	1.05469	0.994661	0.0274291		270	1.37356	1.18564	1.23462	1.32226	1.37867	1.29895	0.0383681		270	1.28223	1.25143	1.28235	1.3135	1.27841	1.28158	0.00984569
	300	1.24916	1.22501	1.33891	1.3	1.23885	1.27038	0.0213023		300	1.19979	1.35562	1.33052	1.32533	1.28097	1.29844	0.0274404		300	0.908126	0.981126	0.977684	1.05358	1.0545	0.995004	0.0273969		300	1.38229	1.19808	1.23914	1.33612	1.37366	1.30586	0.0370277		300	1.28238	1.26331	1.29421	1.31748	1.2817	1.28782	0.00891286
	330	1.24858	1.22655	1.33668	1.31533	1.22816	1.27106	0.0230133		330	1.20801	1.37171	1.33152	1.32518	1.28549	1.30438	0.0277004		330	0.900756	0.988114	0.974309	1.05513	1.05445	0.994552	0.0287284		330	1.36696	1.19327	1.23215	1.3289	1.34668	1.29359	0.0341225		330	1.27555	1.23487	1.28522	1.31918	1.27623	1.27821	0.0134488
	360	1.25155	1.22539	1.33732	1.31824	1.2337	1.27324	0.0228645		360	1.20573	1.36911	1.3304	1.31803	1.28282	1.30122	0.0275678		360	0.908183	0.986641	0.974967	1.0557	1.05603	0.996304	0.0277567		360	1.36545	1.1976	1.23302	1.33541	1.35258	1.29681	0.0340757		360	1.28107	1.2416	1.29264	1.33656	1.28635	1.28764	0.0151373
	390	1.25117	1.23575	1.34165	1.32321	1.23664	1.27768	0.0227059		390	1.19113	1.3581	1.32256	1.30706	1.27442	1.29066	0.0282882		390	0.906581	0.968102	0.972707	1.05484	1.05855	0.992156	0.0288247		390	1.36893	1.19054	1.22943	1.32291	1.35131	1.29262	0.03507		390	1.26903	1.24372	1.27746	1.31607	1.27602	1.27646	0.0116127
	420	1.24207	1.24078	1.33741	1.30956	1.22917	1.2718	0.0216725		420	1.19219	1.35381	1.32124	1.30855	1.26751	1.28866	0.0277998		420	0.909933	0.970998	0.980992	1.06113	1.06004	0.996619	0.0288091		420	1.3754	1.20401	1.23657	1.33108	1.35541	1.30049	0.0338806		420	1.27664	1.24354	1.27995	1.32537	1.28418	1.28194	0.0130335
Figure 2(b) TKTP iNAP4
Treatment	DARK									DCMU									ROOT									40 μmol m-2 s- 1									296 μmol m-2 s- 1
			Normalized Ratio (replicate)									Normalized Ratio (replicate)									Normalized Ratio (replicate)									Normalized Ratio (replicate)									Normalized Ratio (replicate)
	SEC	1	2	3	4	5	AVERAGE	SE		SEC	1	2	3	4	5	AVERAGE	SE		SEC	1	2	3	4	5	AVERAGE	SE		SEC	1	2	3	4	5	AVERAGE	SE		SEC	1	2	3	4	5	AVERAGE	SE
	0	1.15658	1.1753	1.15393	1.08281	1.11571	1.13687	0.0166219		0	1.10525	1.14174	1.14473	1.14899	1.14293	1.13673	0.0079651		0	1.04861	1.03769	1.03692	1.08073	1.07188	1.05517	0.0089836		0	1.15392	1.04366	1.35907	1.25125	1.06418	1.17441	0.0590212		0	1.12372	1.06649	1.11472	1.23908	1.14741	1.13828	0.0284292
	30	1.12725	1.14498	1.13202	1.09461	1.1125	1.12227	0.00864941		30	1.03163	1.13646	1.15604	1.12762	1.12237	1.11482	0.0215733		30	1.01944	1.026	1.04021	1.08671	1.0738	1.04923	0.0132604		30	1.28239	1.15555	1.29904	1.31154	0.966555	1.20301	0.0653699		30	1.18405	1.16543	1.19336	1.31761	1.21443	1.21497	0.0268452
	60	1.14248	1.16051	1.14614	1.12024	1.1275	1.13937	0.00710344		60	1.08967	1.12086	1.13993	1.11926	1.12429	1.1188	0.00815413		60	1.00424	1.02727	1.03	1.06626	1.06208	1.03797	0.011613		60	1.3811	1.22848	1.35568	1.38601	1.11037	1.29233	0.0537849		60	1.1799	1.16076	1.17467	1.2088	1.17744	1.18032	0.00785411
	90	1.15397	1.17196	1.14447	1.1344	1.13273	1.14751	0.00720711		90	1.11161	1.10466	1.12971	1.11664	1.12221	1.11697	0.00430228		90	1.00743	1.03136	1.0284	1.07646	1.06769	1.04227	0.0129232		90	1.47151	1.30071	1.42475	1.46589	1.25751	1.38407	0.0441372		90	1.4464	1.47206	1.43016	1.45679	1.47883	1.45685	0.00876354
	120	1.15465	1.17244	1.15018	1.13098	1.12787	1.14722	0.00817971		120	1.13086	1.10224	1.11544	1.11881	1.12752	1.11897	0.00503413		120	1.01806	1.03137	1.01513	1.0691	1.06847	1.04043	0.0118979		120	1.58853	1.39939	1.52255	1.57211	1.36392	1.4893	0.045616		120	1.65583	1.70679	1.71895	1.67568	1.71723	1.6949	0.0124793
	150	1.15758	1.17564	1.15537	1.13819	1.12775	1.15091	0.00828942		150	1.14602	1.11494	1.1155	1.12144	1.15342	1.13026	0.00810967		150	0.985823	1.01848	1.0066	1.06371	1.05887	1.0267	0.0150785		150	1.62513	1.43522	1.57146	1.61369	1.39349	1.5278	0.0476273		150	1.64406	1.65563	1.62177	1.70409	1.73816	1.67274	0.0211855
	180	1.16974	1.188	1.15559	1.14018	1.1372	1.15814	0.0094698		180	1.16058	1.11769	1.11023	1.1261	1.15744	1.13441	0.0103643		180	0.997244	1.02639	1.0043	1.06342	1.06073	1.03041	0.0137963		180	1.61062	1.41409	1.59321	1.59831	1.45297	1.53384	0.0415057		180	1.63259	1.66582	1.60715	1.708	1.70462	1.66364	0.0197573
	210	1.17472	1.19309	1.1549	1.16261	1.13535	1.16414	0.00965964		210	1.16053	1.11291	1.10698	1.11513	1.1365	1.12641	0.00988291		210	0.992378	1.01614	1.00311	1.07494	1.04193	1.0257	0.0148333		210	1.37062	1.19895	1.49703	1.38987	1.31782	1.35486	0.0486639		210	1.42621	1.43148	1.4612	1.50922	1.47669	1.46096	0.0152537
	240	1.17018	1.18832	1.1621	1.15861	1.14016	1.16387	0.00784438		240	1.16234	1.10847	1.08844	1.10458	1.13529	1.11982	0.0130253		240	0.989156	1.01923	1.00068	1.06193	1.05187	1.02457	0.0141324		240	1.34485	1.17587	1.51312	1.3756	1.27274	1.33644	0.0559733		240	1.39397	1.40719	1.42097	1.47454	1.42806	1.42495	0.0137114
	270	1.17765	1.19618	1.16516	1.16483	1.14989	1.17074	0.00773199		270	1.17507	1.11007	1.08888	1.11008	1.14351	1.12552	0.0151635		270	0.984283	1.01553	0.99106	1.04889	1.05225	1.0184	0.0141329		270	1.32037	1.15256	1.50948	1.3561	1.2462	1.31694	0.0594323		270	1.36014	1.37065	1.33223	1.43409	1.39482	1.37839	0.0171701
	300	1.17354	1.19129	1.16769	1.16449	1.15314	1.17003	0.006268		300	1.17452	1.12349	1.09235	1.10527	1.14275	1.12768	0.0144713		300	0.984434	1.01862	0.99919	1.07632	1.0326	1.02223	0.0158212		300	1.32425	1.16216	1.53839	1.36185	1.25126	1.32758	0.0627765		300	1.328	1.35938	1.3533	1.40669	1.35646	1.36077	0.0127645
	330	1.17528	1.19341	1.17252	1.16918	1.15041	1.17216	0.00686778		330	1.17464	1.12659	1.09121	1.09604	1.14046	1.12579	0.0153021		330	0.989703	1.02849	0.992748	1.05618	1.05589	1.0246	0.014532		330	1.30945	1.14456	1.55618	1.35974	1.25525	1.32504	0.0679393		330	1.3091	1.34255	1.32773	1.38365	1.3336	1.33933	0.0123611
	360	1.17713	1.1954	1.16973	1.16851	1.14482	1.17112	0.00814364		360	1.17261	1.12241	1.09279	1.09795	1.14199	1.12555	0.0147141		360	0.990353	1.01435	0.984402	1.05925	1.03558	1.01679	0.0139809		360	1.30073	1.14327	1.56321	1.35971	1.24809	1.323	0.0698072		360	1.29944	1.33497	1.33947	1.36603	1.31825	1.33163	0.0111147
	390	1.17583	1.19402	1.17524	1.17365	1.15188	1.17412	0.0066887		390	1.17133	1.12105	1.09375	1.08884	1.14579	1.12415	0.0156117		390	0.980185	1.02894	0.983826	1.05777	1.0503	1.0202	0.0163065		390	1.31623	1.146	1.57833	1.35645	1.25927	1.33126	0.0712058		390	1.27342	1.31911	1.34512	1.34044	1.27837	1.31129	0.0151211
	420	1.17224	1.1898	1.1712	1.17102	1.15631	1.17212	0.00531278		420	1.16498	1.12263	1.09659	1.08683	1.13997	1.1222	0.0142353		420	0.967026	1.02518	0.992681	1.06824	1.04053	1.01873	0.0177761		420	1.31019	1.14288	1.58514	1.35303	1.26065	1.33038	0.0727473		420	1.26807	1.30937	1.32672	1.3326	1.26872	1.30109	0.013886
Figure 2(c) iNAP4 SRL
Treatment	DARK									DCMU									ROOT									40 μmol m-2 s- 1									296 μmol m-2 s- 1
			Normalized Ratio (replicate)									Normalized Ratio (replicate)									Normalized Ratio (replicate)									Normalized Ratio (replicate)									Normalized Ratio (replicate)
	SEC	1	2	3	4	5	AVERAGE	SE		SEC	1	2	3	4	5	AVERAGE	SE		SEC	1	2	3	4	5	AVERAGE	SE		SEC	1	2	3	4	5	AVERAGE	SE		SEC	1	2	3	4	5	AVERAGE	SE
	0	1.50591	1.44128	1.43655	1.50934	1.36226	1.45107	0.027016		0	1.45424	1.44078	1.31111	1.41938	1.4352	1.41214	0.0258689		0	0.865629	0.899605	0.873473	0.897637	0.901819	0.887633	0.00751442		0	1.36244	1.41358	1.36957	1.42422	1.48248	1.41046	0.0216378		0	1.48933	1.44612	1.24365	1.484	1.49338	1.4313	0.0476598
	30	1.52237	1.46027	1.42547	1.50558	1.40239	1.46322	0.022832		30	1.45182	1.48321	1.34057	1.42904	1.46138	1.4332	0.0247384		30	0.880523	0.897103	0.863342	0.92612	0.897773	0.892972	0.0104208		30	1.29946	1.41212	1.38557	1.44141	1.4572	1.39915	0.0277915		30	1.46634	1.44726	1.25768	1.45868	1.42004	1.41	0.0388813
	60	1.55469	1.47887	1.42202	1.52004	1.42811	1.48075	0.0257244		60	1.40618	1.41416	1.3647	1.39632	1.42105	1.40048	0.00985029		60	0.869565	0.922114	0.845212	0.93888	0.888118	0.892778	0.0170427		60	1.38641	1.49837	1.44365	1.4552	1.45017	1.44676	0.0178857		60	1.43184	1.329	1.26535	1.45565	1.38521	1.37341	0.034617
	90	1.53669	1.43712	1.43188	1.51312	1.41421	1.4666	0.0243881		90	1.40796	1.37892	1.35463	1.39023	1.39968	1.38628	0.00927796		90	0.866547	0.90485	0.853557	0.927857	0.892838	0.88913	0.0132966		90	1.42105	1.52697	1.45973	1.45121	1.43149	1.45809	0.0185381		90	1.21169	1.37195	1.22241	1.35179	1.44351	1.32027	0.0448435
	120	1.54311	1.47375	1.44103	1.50861	1.43605	1.48051	0.0203585		120	1.44305	1.39161	1.4199	1.41988	1.40825	1.41654	0.0084123		120	0.862619	0.900796	0.838727	0.906572	0.878288	0.8774	0.0124765		120	1.42176	1.51873	1.5197	1.41066	1.42259	1.45869	0.0247997		120	1.27957	1.38254	1.16041	1.31133	1.39017	1.3048	0.0417491
	150	1.51916	1.45703	1.40947	1.50678	1.40805	1.4601	0.0233982		150	1.37414	1.33758	1.3953	1.35909	1.36032	1.36528	0.00951253		150	0.864911	0.907154	0.845173	0.923652	0.896774	0.887533	0.0142847		150	1.45367	1.55836	1.52144	1.44292	1.41352	1.47798	0.026763		150	1.31166	1.34769	1.18673	1.40244	1.47686	1.34508	0.0484013
	180	1.52899	1.45019	1.43096	1.52298	1.40411	1.46744	0.0250132		180	1.36164	1.36906	1.41229	1.3741	1.35694	1.37481	0.00982533		180	0.841501	0.891126	0.835283	0.897715	0.886636	0.870452	0.0132432		180	1.4288	1.57803	1.55813	1.40465	1.41241	1.4764	0.0377609		180	1.26693	1.31101	1.17045	1.41356	1.46508	1.32541	0.0524009
	210	1.53315	1.4696	1.43421	1.51052	1.41739	1.47298	0.0219482		210	1.42079	1.38206	1.42018	1.36002	1.3579	1.38819	0.0138467		210	0.859444	0.904477	0.837801	0.904719	0.896035	0.880495	0.013545		210	1.37172	1.49211	1.48915	1.40016	1.4029	1.43121	0.0248699		210	1.38913	1.37821	1.26944	1.40514	1.42581	1.37355	0.0272323
	240	1.51342	1.45421	1.44248	1.48176	1.39536	1.45745	0.0197657		240	1.41602	1.39545	1.40914	1.38393	1.39238	1.39939	0.00581074		240	0.872516	0.907919	0.845581	0.912378	0.898687	0.887416	0.0125354		240	1.40044	1.53211	1.49201	1.42077	1.43803	1.45667	0.0242271		240	1.41479	1.408	1.2598	1.41699	1.42014	1.38394	0.0311008
	270	1.51801	1.44714	1.42598	1.48785	1.38813	1.45342	0.0228169		270	1.39473	1.40052	1.41903	1.3929	1.37438	1.39631	0.00717208		270	0.857975	0.901547	0.851118	0.888274	0.873717	0.874526	0.00933197		270	1.38361	1.54702	1.50193	1.42049	1.4763	1.46587	0.0290005		270	1.41887	1.41574	1.23998	1.46105	1.40822	1.38877	0.0383246
	300	1.50461	1.4207	1.42067	1.50284	1.39068	1.4479	0.0234406		300	1.4154	1.42229	1.40457	1.40223	1.38525	1.40595	0.00632702		300	0.862456	0.919657	0.854521	0.897013	0.90071	0.886872	0.0122717		300	1.40535	1.5452	1.49538	1.42752	1.49343	1.47337	0.0252741		300	1.39497	1.39787	1.2582	1.42909	1.42651	1.38133	0.0315771
	330	1.47777	1.41198	1.38814	1.45689	1.35938	1.41883	0.0217317		330	1.38878	1.41692	1.40614	1.38482	1.37706	1.39475	0.0073098		330	0.878178	0.925783	0.863336	0.928988	0.897767	0.89881	0.0128909		330	1.36281	1.51978	1.47251	1.33461	1.4795	1.43384	0.0359576		330	1.41825	1.42045	1.28004	1.45016	1.45367	1.40452	0.0319651
	360	1.50222	1.44075	1.42294	1.47948	1.39121	1.44732	0.0197914		360	1.42285	1.43075	1.41137	1.40431	1.39715	1.41328	0.00608757		360	0.872491	0.899954	0.843702	0.912589	0.883377	0.882423	0.0118664		360	1.36777	1.50648	1.47588	1.36753	1.47896	1.43932	0.0297422		360	1.42187	1.42819	1.26262	1.45455	1.44389	1.40222	0.035372
	390	1.47106	1.41187	1.41036	1.46995	1.35972	1.42459	0.0209639		390	1.3995	1.44811	1.42986	1.41824	1.42767	1.42468	0.00793825		390	0.867	0.902549	0.857335	0.893782	0.886783	0.88149	0.00841431		390	1.33348	1.51221	1.47021	1.37443	1.48799	1.43567	0.0346286		390	1.40914	1.4178	1.26294	1.47394	1.4529	1.40334	0.0370098
	420	1.48157	1.41898	1.41381	1.47486	1.37021	1.43188	0.020753		420	1.40507	1.44259	1.43838	1.41615	1.40959	1.42236	0.00763623		420	0.822292	0.888368	0.840578	0.908258	0.864357	0.864771	0.0155529		420	1.33306	1.52279	1.43542	1.35193	1.4821	1.42506	0.0365538		420	1.40936	1.44726	1.25657	1.48052	1.44126	1.40699	0.0392646
Figure 2(d) cytosol SoNar
Treatment	DARK									DCMU									ROOT									40 μmol m-2 s- 1									296 μmol m-2 s- 1
			Normalized Ratio (replicate)									Normalized Ratio (replicate)									Normalized Ratio (replicate)									Normalized Ratio (replicate)									Normalized Ratio (replicate)
	SEC	1	2	3	4	5	AVERAGE	SE		SEC	1	2	3	4	5	AVERAGE	SE		SEC	1	2	3	4	5	AVERAGE	SE		SEC	1	2	3	4	5	AVERAGE	SE		SEC	1	2	3	4	5	AVERAGE	SE
	0	0.796258	0.755999	0.823023	0.777262	0.711172	0.772743	0.0189378		0	0.829926	0.819968	0.828168	0.829809	0.756627	0.8129	0.0141873		0	0.967705	0.947809	0.918083	0.839091	0.966178	0.927773	0.0239054		0	0.663402	0.816848	0.685745	0.898782	0.784477	0.769851	0.043273		0	0.84594	0.682283	0.844293	0.766679	0.72147	0.772133	0.0326528
	30	0.806692	0.746087	0.824755	0.796042	0.725886	0.779892	0.0187766		30	0.809072	0.828966	0.844738	0.811979	0.718608	0.802673	0.0219719		30	0.972442	0.947878	0.911733	0.829832	0.976305	0.927638	0.0270227		30	0.750055	1.03739	0.817045	0.749239	0.591719	0.789089	0.0722846		30	0.855098	0.713331	0.848931	0.787824	0.717613	0.784559	0.0305657
	60	0.793467	0.772577	0.83414	0.785981	0.730254	0.783284	0.0167692		60	0.79384	0.817649	0.825234	0.814748	0.718745	0.794043	0.0195303		60	0.990172	0.947033	0.91098	0.836911	0.971533	0.931326	0.0270687		60	0.617643	1.07294	0.615298	0.588786	0.582774	0.695488	0.0946177		60	0.879845	0.611024	0.840397	0.760737	0.692748	0.75695	0.0487325
	90	0.779578	0.754985	0.819729	0.783724	0.721831	0.771969	0.0162471		90	0.797859	0.827405	0.819736	0.832039	0.708157	0.797039	0.0229814		90	0.993987	0.947702	0.893836	0.830517	0.976314	0.928471	0.0297874		90	0.514749	0.890725	0.632024	0.452975	0.563818	0.610858	0.0758781		90	0.829469	0.756761	0.790806	0.802082	0.693235	0.77447	0.0234168
	120	0.762815	0.756974	0.794104	0.773504	0.704669	0.758413	0.0148516		120	0.755943	0.832158	0.827216	0.808376	0.715889	0.787916	0.0225062		120	0.982552	0.941795	0.906007	0.831336	0.976479	0.927634	0.0276978		120	0.563088	0.778238	0.71947	0.531967	0.557364	0.630026	0.0496704		120	0.880737	0.823759	0.790602	0.823555	0.727109	0.809152	0.02512
	150	0.778282	0.77247	0.792782	0.752742	0.719053	0.763066	0.0127411		150	0.741678	0.833548	0.822927	0.812921	0.721449	0.786504	0.0228901		150	0.987446	0.937186	0.90285	0.831416	0.969722	0.925724	0.0276533		150	0.584292	0.62926	0.746177	0.574116	0.54146	0.615061	0.0356605		150	0.874018	0.850862	0.893987	0.825693	0.767645	0.842441	0.0219087
	180	0.779145	0.767281	0.784624	0.744832	0.723691	0.759915	0.0113451		180	0.73627	0.801355	0.825482	0.793643	0.704786	0.772307	0.0223433		180	0.970531	0.941935	0.885491	0.819801	0.975698	0.918691	0.0294609		180	0.564856	0.551945	0.716143	0.570296	0.537608	0.58817	0.0324875		180	0.887626	0.853945	0.925304	0.83853	0.786451	0.858371	0.0233684
	210	0.773948	0.75421	0.784869	0.738481	0.722817	0.754865	0.0113144		210	0.746295	0.834909	0.836679	0.81901	0.727913	0.792961	0.0231931		210	0.983338	0.937144	0.890016	0.823208	0.962867	0.919315	0.0286431		210	0.626584	0.508123	0.600698	0.497063	0.710508	0.588595	0.039564		210	0.875709	0.792915	0.875428	0.851494	0.767554	0.83262	0.0221984
	240	0.752533	0.754877	0.801433	0.717956	0.711515	0.747663	0.0160564		240	0.723524	0.813474	0.806772	0.819092	0.722747	0.777122	0.0221263		240	0.98603	0.939093	0.886842	0.832051	0.973156	0.923434	0.0285707		240	0.634331	0.492187	0.640904	0.581827	0.708604	0.611571	0.0360077		240	0.86478	0.751564	0.909175	0.831209	0.76551	0.824448	0.0296957
	270	0.765888	0.746545	0.807544	0.697384	0.704414	0.744355	0.0203259		270	0.727812	0.81691	0.796285	0.805722	0.722749	0.773896	0.0201297		270	0.978598	0.938147	0.881523	0.834247	0.965582	0.919619	0.0270871		270	0.667514	0.487416	0.691332	0.612448	0.696688	0.63108	0.0388899		270	0.879246	0.720802	0.902103	0.762023	0.726057	0.798046	0.0386445
	300	0.750215	0.743063	0.800572	0.679523	0.7189	0.738455	0.0198411		300	0.736	0.797668	0.808272	0.806103	0.721252	0.773859	0.0186971		300	0.982011	0.945272	0.882243	0.833969	0.97055	0.922809	0.0281308		300	0.684565	0.506416	0.704173	0.60548	0.685773	0.637281	0.0368774		300	0.858844	0.712297	0.865305	0.711191	0.678	0.765127	0.0400685
	330	0.762381	0.75605	0.804019	0.667408	0.718634	0.741699	0.0229875		330	0.732681	0.815889	0.80982	0.828333	0.721593	0.781663	0.0225277		330	0.976864	0.938465	0.869221	0.832189	0.967348	0.916817	0.0283329		330	0.653271	0.505813	0.648213	0.562628	0.647228	0.603431	0.0296662		330	0.86113	0.698079	0.845981	0.680876	0.65136	0.747485	0.0440082
	360	0.768107	0.749249	0.808857	0.659359	0.731063	0.743327	0.0246417		360	0.735402	0.819464	0.814511	0.838033	0.722015	0.785885	0.0237637		360	0.970221	0.944888	0.87772	0.844665	0.974799	0.922459	0.026055		360	0.625718	0.496596	0.610849	0.535467	0.640701	0.581866	0.0279718		360	0.860294	0.656843	0.838987	0.654471	0.630369	0.728193	0.0499106
	390	0.750824	0.758811	0.822306	0.65722	0.723669	0.742566	0.026769		390	0.730064	0.799432	0.805441	0.818904	0.714639	0.773696	0.0213369		390	0.974906	0.942774	0.877874	0.842068	0.969819	0.921488	0.0263174		390	0.600808	0.490077	0.578259	0.507706	0.617901	0.55895	0.0254653		390	0.856841	0.607952	0.814164	0.653805	0.604584	0.707469	0.0534157
	420	0.774877	0.763157	0.819822	0.680578	0.724429	0.752573	0.0235662		420	0.72949	0.787095	0.82097	0.849399	0.711913	0.779773	0.026203		420	0.981838	0.943774	0.882551	0.84436	0.977239	0.925952	0.0270298		420	0.59477	0.49255	0.560966	0.494491	0.625891	0.553734	0.0266423		420	0.844322	0.582431	0.815365	0.648938	0.60076	0.698363	0.0549558
Figure 2(e) TKTP SoNar
Treatment	DARK									DCMU									ROOT									40 μmol m-2 s- 1									296 μmol m-2 s- 1
			Normalized Ratio (replicate)									Normalized Ratio (replicate)									Normalized Ratio (replicate)									Normalized Ratio (replicate)									Normalized Ratio (replicate)
	SEC	1	2	3	4	5	AVERAGE	SE		SEC	1	2	3	4	5	AVERAGE	SE		SEC	1	2	3	4	5	AVERAGE	SE		SEC	1	2	3	4	5	AVERAGE	SE		SEC	1	2	3	4	5	AVERAGE	SE
	0	0.931698	1.03718	0.959742	0.964601	0.879322	0.954509	0.0256295		0	0.744215	0.789589	0.864085	0.97973	0.891137	0.853751	0.0409207		0	0.930311	1.02401	1.15199	1.07205	0.858481	1.00737	0.051712		0	0.916151	0.895726	0.820289	1.20282	0.74662	0.91632	0.0776287		0	1.16635	1.09895	0.806339	0.7809	0.901255	0.950758	0.0776524
	30	0.967216	1.06932	1.04902	1.01956	0.933611	1.00774	0.0252708		30	0.725265	0.774713	0.921291	0.997634	0.92365	0.868511	0.0509		30	0.92777	1.03795	1.14489	1.06713	0.839942	1.00354	0.0537177		30	1.12209	1.39878	1.08412	1.49524	1.13581	1.24721	0.0834136		30	1.07396	1.16669	1.06211	0.9803	1.02054	1.06072	0.0312165
	60	0.987047	1.08163	1.05789	1.02179	0.92886	1.01544	0.0269496		60	0.701722	0.746813	0.892738	0.943012	0.936314	0.84412	0.0501942		60	0.921857	1.06134	1.14322	1.08451	0.84062	1.01031	0.0558539		60	1.08007	1.29545	1.06773	1.36111	1.12238	1.18535	0.0599567		60	1.31973	1.1073	0.994637	0.9968	1.14326	1.11234	0.0596638
	90	0.985707	1.08851	1.06625	1.03413	0.905511	1.01602	0.0325858		90	0.731605	0.747254	0.896278	0.947703	0.947128	0.853994	0.0477576		90	0.92314	1.05754	1.1467	1.10379	0.843316	1.0149	0.0569869		90	0.958989	1.46178	1.10552	1.25781	1.23587	1.204	0.0836934		90	1.64925	1.47732	1.23716	1.3814	1.4692	1.44287	0.0672942
	120	0.974796	1.09223	1.06516	1.04765	0.880556	1.01208	0.0382062		120	0.843107	0.75415	0.915373	0.987794	0.959293	0.891943	0.0422162		120	0.925904	1.06153	1.14582	1.10854	0.850479	1.01845	0.0561129		120	1.11102	1.80569	1.27419	1.19616	1.40044	1.3575	0.121747		120	1.81103	1.64848	1.53423	1.6238	1.66704	1.65692	0.0447617
	150	0.972591	1.10164	1.0638	1.06297	0.842366	1.00867	0.046685		150	0.94184	0.750765	0.953326	1.00172	0.987728	0.927077	0.0454113		150	0.923025	1.06581	1.14097	1.09682	0.85507	1.01634	0.0543931		150	1.31956	1.87581	1.38249	1.22407	1.47379	1.45514	0.112775		150	1.73441	1.57811	1.4949	1.6237	1.63818	1.61386	0.0391471
	180	0.993633	1.11325	1.06699	1.07141	0.815925	1.01224	0.0527198		180	1.02358	0.757927	1.00192	1.0428	0.983497	0.961946	0.0519725		180	0.91914	1.07203	1.137	1.09497	0.850886	1.01481	0.0550705		180	1.3377	1.84673	1.39572	1.24313	1.45275	1.45521	0.103831		180	1.68566	1.47447	1.4234	1.6098	1.60705	1.56008	0.048197
	210	0.982088	1.11774	1.06599	1.06638	0.784076	1.00325	0.0589549		210	1.09429	0.807957	1.0735	1.0663	0.878574	0.984126	0.05876		210	0.936827	1.08518	1.13844	1.08296	0.873124	1.02331	0.0503369		210	1.02759	1.43678	1.23132	0.974689	1.1784	1.16976	0.0816791		210	1.232	1.06713	1.07332	0.742308	1.31002	1.08496	0.0975037
	240	0.977276	1.10607	1.05922	1.05839	0.760743	0.992341	0.061496		240	1.14247	0.980523	1.12047	1.10951	0.886824	1.04796	0.0492394		240	0.943441	1.07795	1.13653	1.07692	0.877809	1.02253	0.0480756		240	0.936772	1.36454	1.12129	0.918382	1.12089	1.09237	0.0806866		240	1.22074	1.02322	1.01711	0.826204	1.15393	1.04824	0.0677578
	270	0.97364	1.08821	1.05395	1.0516	0.738693	0.981219	0.0634694		270	1.1789	1.09011	1.15807	1.15185	0.897107	1.09521	0.0516892		270	0.93391	1.07215	1.1311	1.04943	0.871225	1.01156	0.0474961		270	0.876694	1.30693	1.12453	0.843952	1.07518	1.04546	0.0850267		270	1.18278	0.970417	0.948427	0.779075	1.1108	0.998301	0.0700054
	300	0.953527	1.05648	1.05444	1.02989	0.722655	0.963398	0.0630192		300	1.19609	1.12857	1.17661	1.17369	0.905432	1.11608	0.0538107		300	0.9344	1.08583	1.14055	1.04434	0.879674	1.01696	0.0481824		300	0.807297	1.28106	1.12228	0.769738	1.03703	1.00348	0.096284		300	1.11367	0.926474	0.889061	0.724115	1.11348	0.953361	0.0737397
	330	0.932501	1.02046	1.0733	1.01688	0.706609	0.94995	0.0648793		330	1.20283	1.15264	1.18593	1.17835	0.906141	1.12518	0.0553534		330	0.946699	1.08124	1.13846	1.02047	0.876746	1.01272	0.0465897		330	0.750136	1.17341	1.06429	0.719783	1.05332	0.952188	0.0912607		330	1.02059	0.856891	0.85526	0.688909	1.05712	0.895755	0.0661662
	360	0.907814	0.959935	1.0468	0.985098	0.686088	0.917148	0.0619413		360	1.2021	1.15819	1.19308	1.17426	0.915583	1.12864	0.053803		360	0.934962	1.08805	1.13249	1.01496	0.866023	1.00729	0.0487043		360	0.721012	1.06234	0.981091	0.691413	0.9785	0.886872	0.0754245		360	0.925395	0.801128	0.840948	0.658166	0.953841	0.835895	0.052318
	390	0.884587	0.904441	1.00576	0.960076	0.67294	0.88556	0.0572557		390	1.19426	1.1662	1.19598	1.17978	0.923375	1.13192	0.0524151		390	0.941556	1.09733	1.14112	1.01049	0.873342	1.01277	0.049062		390	0.686033	0.995493	0.914738	0.680316	0.912544	0.837825	0.0648873		390	0.837803	0.770413	0.824377	0.633813	0.863523	0.785985	0.0409695
	420	0.863296	0.851467	0.964437	0.926135	0.664355	0.853938	0.0517001		420	1.18327	1.16848	1.20064	1.16825	0.921711	1.12847	0.0520307		420	0.945701	1.08532	1.13679	0.984981	0.872409	1.00504	0.0476003		420	0.669158	0.95335	0.867857	0.666366	0.870182	0.805382	0.0582577		420	0.780979	0.755871	0.810857	0.625929	0.810514	0.75683	0.0342929

## Sheet: Figure 3
Fig. 3 Dynamic changes of NADPH level, NADH/NAD+ ratio, MgATP2- ratio and pH level in 10-d-old seedlings pre-treated with 18 mM 821 aminoacetonitrile [AAN].
Figure 3(a) TKTP iNAP4
Treatment	COTYLEDON DARK									COTYLEDON UNTREATED									AAN + 296 μmol m-2 s- 1									AAN + 40 μmol m-2 s- 1
			Normalized Ratio (replicate)									Normalized Ratio (replicate)									Normalized Ratio (replicate)									Normalized Ratio (replicate)
	SEC	1	2	3	4	5	AVERAGE	SE		SEC	1	2	3	4	5	AVERAGE	SE		SEC	1	2	3	4	5	AVERAGE	SE		SEC	1	2	3	4	5	AVERAGE	SE
	0	1.15658	1.1753	1.15393	1.08281	1.11571	1.13687	0.0166219		0	1.12372	1.06649	1.11472	1.23908	1.14741	1.13828	0.0284292		0	1.10689	1.16312	1.04606	1.25242	1.02091	1.11788	0.0417319		0	1.10707	1.16016	1.08966	1.12446	1.07848	1.11197	0.0143558
	30	1.12725	1.14498	1.13202	1.09461	1.1125	1.12227	0.00864941		30	1.18405	1.16543	1.19336	1.31761	1.21443	1.21497	0.0268452		30	1.00058	0.977293	1.06134	1.32998	1.00292	1.07442	0.0653756		30	1.11198	1.19962	1.08683	1.12255	1.08299	1.12079	0.0210675
	60	1.14248	1.16051	1.14614	1.12024	1.1275	1.13937	0.00710344		60	1.1799	1.16076	1.17467	1.2088	1.17744	1.18032	0.00785411		60	0.991305	0.991761	1.06504	1.28812	0.96141	1.05953	0.0596491		60	1.11059	1.18822	1.07184	1.09442	1.06595	1.1062	0.0220072
	90	1.15397	1.17196	1.14447	1.1344	1.13273	1.14751	0.00720711		90	1.4464	1.47206	1.43016	1.45679	1.47883	1.45685	0.00876354		90	1.03076	0.951303	1.02093	1.19283	0.930435	1.02525	0.0461471		90	1.10985	1.17119	1.0517	1.11974	1.01326	1.09315	0.0275471
	120	1.15465	1.17244	1.15018	1.13098	1.12787	1.14722	0.00817971		120	1.65583	1.70679	1.71895	1.67568	1.71723	1.6949	0.0124793		120	1.10574	0.904264	1.03155	1.14411	0.983666	1.03387	0.0428032		120	1.11375	1.16553	1.06393	1.18827	1.09245	1.12479	0.0229799
	150	1.15758	1.17564	1.15537	1.13819	1.12775	1.15091	0.00828942		150	1.64406	1.65563	1.62177	1.70409	1.73816	1.67274	0.0211855		150	1.11313	0.87506	1.1604	1.15134	1.03358	1.0667	0.052878		150	1.11526	1.12013	1.04486	1.19161	1.05961	1.10629	0.0259855
	180	1.16974	1.188	1.15559	1.14018	1.1372	1.15814	0.0094698		180	1.63259	1.66582	1.60715	1.708	1.70462	1.66364	0.0197573		180	1.05863	0.96475	1.21734	1.12301	1.02811	1.07837	0.0430874		180	1.12394	1.08662	1.04718	1.19118	1.06974	1.10373	0.0252023
	210	1.17472	1.19309	1.1549	1.16261	1.13535	1.16414	0.00965964		210	1.42621	1.43148	1.4612	1.50922	1.47669	1.46096	0.0152537		210	1.09116	1.12756	1.16098	1.12957	0.997083	1.10127	0.0282973		210	1.12013	1.05043	1.06333	1.172	1.06143	1.09346	0.0230929
	240	1.17018	1.18832	1.1621	1.15861	1.14016	1.16387	0.00784438		240	1.39397	1.40719	1.42097	1.47454	1.42806	1.42495	0.0137114		240	1.12982	1.1018	1.15405	1.11991	0.980512	1.09722	0.0303725		240	1.11191	1.05944	1.06882	1.16844	1.04066	1.08985	0.0228575
	270	1.17765	1.19618	1.16516	1.16483	1.14989	1.17074	0.00773199		270	1.36014	1.37065	1.33223	1.43409	1.39482	1.37839	0.0171701		270	1.13358	1.07782	1.13921	1.09055	0.969393	1.08211	0.0305815		270	1.12964	1.05409	1.08812	1.17099	1.0469	1.09795	0.0234148
	300	1.17354	1.19129	1.16769	1.16449	1.15314	1.17003	0.006268		300	1.328	1.35938	1.3533	1.40669	1.35646	1.36077	0.0127645		300	1.14879	1.0884	1.13739	1.10473	0.980413	1.09195	0.0299267		300	1.13445	1.05471	1.09268	1.18243	1.03551	1.09996	0.0266878
	330	1.17528	1.19341	1.17252	1.16918	1.15041	1.17216	0.00686778		330	1.3091	1.34255	1.32773	1.38365	1.3336	1.33933	0.0123611		330	1.1413	1.07609	1.12109	1.08944	0.971585	1.0799	0.0294147		330	1.12584	1.04443	1.08914	1.16646	1.03743	1.09266	0.0244279
	360	1.17713	1.1954	1.16973	1.16851	1.14482	1.17112	0.00814364		360	1.29944	1.33497	1.33947	1.36603	1.31825	1.33163	0.0111147		360	1.14014	1.06731	1.10992	1.08149	0.972101	1.07419	0.0284157		360	1.1232	1.03912	1.08525	1.17471	1.0328	1.09102	0.0266055
	390	1.17583	1.19402	1.17524	1.17365	1.15188	1.17412	0.0066887		390	1.27342	1.31911	1.34512	1.34044	1.27837	1.31129	0.0151211		390	1.13367	1.06915	1.09886	1.06666	0.972413	1.06815	0.0268374		390	1.12297	1.04006	1.08571	1.16546	1.03321	1.08948	0.0250179
	420	1.17224	1.1898	1.1712	1.17102	1.15631	1.17212	0.00531278		420	1.26807	1.30937	1.32672	1.3326	1.26872	1.30109	0.013886		420	1.14001	1.0813	1.10055	1.07125	0.989337	1.07649	0.0247589		420	1.12751	1.03599	1.08611	1.17581	1.02846	1.09078	0.0278271
Figure 3(b) TKTP SoNar
Treatment	COTYLEDON DARK									COTYLEDON UNTREATED									AAN + 296 μmol m-2 s- 1									AAN + 40 μmol m-2 s- 1
			Normalized Ratio (replicate)									Normalized Ratio (replicate)									Normalized Ratio (replicate)									Normalized Ratio (replicate)
	SEC	1	2	3	4	5	AVERAGE	SE		SEC	1	2	3	4	5	AVERAGE	SE		SEC	1	2	3	4	5	AVERAGE	SE		SEC	1	2	3	4	5	AVERAGE	SE
	0	0.931698	1.03718	0.959742	0.964601	0.879322	0.954509	0.0256295		0	1.16635	1.09895	0.806339	0.7809	0.901255	0.950758	0.0776524		0	1.06972	0.843101	0.896836	0.852422	1.05259	0.942935	0.0491856		0	1.17601	0.784673	0.963085	0.828716	0.862354	0.922968	0.0697584
	30	0.967216	1.06932	1.04902	1.01956	0.933611	1.00774	0.0252708		30	1.07396	1.16669	1.06211	0.9803	1.02054	1.06072	0.0312165		30	1.0656	1.12307	0.912679	1.0276	1.13237	1.05226	0.039812		30	1.18937	0.823616	0.914563	0.829195	0.892569	0.929862	0.0672273
	60	0.987047	1.08163	1.05789	1.02179	0.92886	1.01544	0.0269496		60	1.31973	1.1073	0.994637	0.9968	1.14326	1.11234	0.0596638		60	1.02174	1.13822	0.934908	1.00585	1.07094	1.03433	0.0339027		60	1.22283	0.841679	0.851457	0.807819	0.891324	0.923021	0.0761246
	90	0.985707	1.08851	1.06625	1.03413	0.905511	1.01602	0.0325858		90	1.64925	1.47732	1.23716	1.3814	1.4692	1.44287	0.0672942		90	0.978529	1.10942	0.911363	0.962405	1.01524	0.995392	0.0330382		90	1.2173	0.927953	0.818596	0.807558	0.852966	0.924874	0.0760755
	120	0.974796	1.09223	1.06516	1.04765	0.880556	1.01208	0.0382062		120	1.81103	1.64848	1.53423	1.6238	1.66704	1.65692	0.0447617		120	0.957949	1.08527	0.886423	0.946787	0.961523	0.967591	0.0324037		120	1.20185	0.99237	0.841487	0.799952	0.823928	0.931918	0.0754233
	150	0.972591	1.10164	1.0638	1.06297	0.842366	1.00867	0.046685		150	1.73441	1.57811	1.4949	1.6237	1.63818	1.61386	0.0391471		150	0.935005	1.05531	0.851947	0.936057	0.91267	0.938198	0.0330312		150	1.15738	1.02814	0.845424	0.773179	0.83786	0.928398	0.0712594
	180	0.993633	1.11325	1.06699	1.07141	0.815925	1.01224	0.0527198		180	1.68566	1.47447	1.4234	1.6098	1.60705	1.56008	0.048197		180	0.911727	0.994155	0.830632	0.932139	0.921808	0.918092	0.0261596		180	1.14365	1.03431	0.914853	0.75121	0.918055	0.952414	0.0657078
	210	0.982088	1.11774	1.06599	1.06638	0.784076	1.00325	0.0589549		210	1.232	1.06713	1.07332	0.742308	1.31002	1.08496	0.0975037		210	0.942569	0.998513	0.863956	0.938584	0.858891	0.920503	0.0263562		210	1.09852	0.974052	0.857642	0.789087	0.933496	0.930559	0.0526501
	240	0.977276	1.10607	1.05922	1.05839	0.760743	0.992341	0.061496		240	1.22074	1.02322	1.01711	0.826204	1.15393	1.04824	0.0677578		240	0.944251	0.998437	0.844448	0.945145	0.842711	0.914998	0.0307648		240	1.07008	0.981743	0.885218	0.811983	0.869753	0.923754	0.0456436
	270	0.97364	1.08821	1.05395	1.0516	0.738693	0.981219	0.0634694		270	1.18278	0.970417	0.948427	0.779075	1.1108	0.998301	0.0700054		270	0.940956	0.990652	0.814322	0.928114	0.811406	0.89709	0.0359394		270	1.0633	0.969297	0.884803	0.824357	0.893378	0.927027	0.0411174
	300	0.953527	1.05648	1.05444	1.02989	0.722655	0.963398	0.0630192		300	1.11367	0.926474	0.889061	0.724115	1.11348	0.953361	0.0737397		300	0.96324	0.999322	0.803763	0.93431	0.77698	0.895523	0.044349		300	1.05618	0.969805	0.877986	0.835423	0.908212	0.929521	0.0384899
	330	0.932501	1.02046	1.0733	1.01688	0.706609	0.94995	0.0648793		330	1.02059	0.856891	0.85526	0.688909	1.05712	0.895755	0.0661662		330	0.962467	0.990151	0.777892	0.913119	0.732664	0.875258	0.0510159		330	1.06397	0.965231	0.872847	0.837672	0.896402	0.927225	0.0400444
	360	0.907814	0.959935	1.0468	0.985098	0.686088	0.917148	0.0619413		360	0.925395	0.801128	0.840948	0.658166	0.953841	0.835895	0.052318		360	0.965342	0.983983	0.758496	0.909361	0.723832	0.868203	0.0535787		360	1.03821	0.949496	0.85218	0.845813	0.883994	0.91394	0.0360977
	390	0.884587	0.904441	1.00576	0.960076	0.67294	0.88556	0.0572557		390	0.837803	0.770413	0.824377	0.633813	0.863523	0.785985	0.0409695		390	0.960315	0.984174	0.747752	0.895332	0.717943	0.861103	0.0545456		390	1.03428	0.953454	0.841522	0.852889	0.872491	0.910928	0.0365295
	420	0.863296	0.851467	0.964437	0.926135	0.664355	0.853938	0.0517001		420	0.780979	0.755871	0.810857	0.625929	0.810514	0.75683	0.0342929		420	0.964699	0.982766	0.737856	0.898867	0.718062	0.86045	0.0559502		420	1.05328	0.954195	0.83899	0.865318	0.866547	0.915667	0.0395281
Figure 3(c) TKTP AT1.03
Treatment	COTYLEDON DARK									COTYLEDON UNTREATED									AAN + 296 μmol m-2 s- 1									AAN + 40 μmol m-2 s- 1
			Normalized Ratio (replicate)									Normalized Ratio (replicate)									Normalized Ratio (replicate)									Normalized Ratio (replicate)
	SEC	1	2	3	4	5	AVERAGE	SE		SEC	1	2	3	4	5	AVERAGE	SE		SEC	1	2	3	4	5	AVERAGE	SE		SEC	1	2	3	4	5	AVERAGE	SE
	0	0.766195	0.673968	0.681152	0.628109	0.660161	0.681917	0.0229511		0	0.631798	0.828522	0.620981	0.670856	0.723093	0.69505	0.037864		0	0.642574	0.778522	0.772276	0.778579	0.76793	0.747976	0.0264272		0	0.700134	0.807511	0.717965	0.733038	0.837563	0.759242	0.0267845
	30	0.764618	0.67846	0.66308	0.631585	0.657018	0.678952	0.0227107		30	0.665667	0.841092	0.672435	0.718041	0.729952	0.725437	0.0314904		30	0.672089	0.800809	0.825395	0.808776	0.812145	0.783843	0.0282189		30	0.720162	0.947867	0.750373	0.787526	0.836822	0.80855	0.0399046
	60	0.77505	0.689459	0.643979	0.629187	0.648365	0.677208	0.0264247		60	0.687077	0.811896	0.692898	0.731757	0.745526	0.733831	0.0224685		60	0.703134	0.780109	0.832536	0.832584	0.84704	0.799081	0.0265589		60	0.720075	0.975473	0.799366	0.811497	0.841224	0.829527	0.0416243
	90	0.77374	0.67723	0.646822	0.626128	0.645704	0.673925	0.0262579		90	0.687337	0.791287	0.705736	0.732985	0.766927	0.736855	0.0191084		90	0.703348	0.769536	0.842417	0.84282	0.842851	0.800194	0.0280522		90	0.738238	1.0063	0.838224	0.83608	0.830403	0.849849	0.0433803
	120	0.780414	0.687208	0.652707	0.626235	0.639016	0.677116	0.0277566		120	0.685896	0.819148	0.729342	0.739809	0.76029	0.746897	0.0217706		120	0.702396	0.800958	0.84671	0.841136	0.826994	0.803639	0.0265178		120	0.74952	1.0169	0.874286	0.846789	0.843394	0.866178	0.0431785
	150	0.777453	0.67437	0.642422	0.619377	0.645743	0.671873	0.0278024		150	0.710221	0.85459	0.752944	0.745101	0.765585	0.765688	0.0240482		150	0.737361	0.848395	0.847382	0.849219	0.871971	0.830866	0.023822		150	0.792096	1.0443	0.881377	0.85327	0.86035	0.886279	0.0422059
	180	0.781405	0.672847	0.645197	0.614541	0.653455	0.673489	0.0285684		180	0.693667	0.868959	0.773885	0.741828	0.76828	0.769324	0.028661		180	0.746734	0.8679	0.849446	0.844987	0.900622	0.841938	0.0257364		180	0.832382	1.05237	0.87654	0.863846	0.884358	0.901899	0.0386481
	210	0.7875	0.668374	0.636951	0.605399	0.64782	0.669209	0.0312756		210	0.661725	0.796421	0.730503	0.727354	0.740757	0.731352	0.0214326		210	0.679576	0.806394	0.802066	0.8119	0.859043	0.791796	0.0298649		210	0.823202	0.885996	0.771197	0.782551	0.831732	0.818936	0.0203493
	240	0.790787	0.667348	0.640863	0.603766	0.640159	0.668585	0.0321815		240	0.653141	0.778004	0.708064	0.7147	0.727087	0.716199	0.0199789		240	0.661898	0.795353	0.799645	0.804804	0.856214	0.783583	0.0323492		240	0.816251	0.884043	0.773127	0.774684	0.81951	0.813523	0.0201949
	270	0.78599	0.664144	0.640128	0.605123	0.646463	0.668369	0.0309273		270	0.64777	0.775071	0.683273	0.711951	0.718965	0.707406	0.0210615		270	0.679781	0.799388	0.807669	0.802464	0.871386	0.792138	0.0310683		270	0.817563	0.87626	0.784942	0.779716	0.820431	0.815782	0.0172253
	300	0.789361	0.669971	0.657819	0.601438	0.659572	0.675632	0.0308596		300	0.65258	0.76733	0.678548	0.709592	0.71258	0.704126	0.0192449		300	0.684244	0.791136	0.802083	0.789567	0.868685	0.787143	0.0295653		300	0.813313	0.8911	0.78047	0.781204	0.820108	0.817239	0.0201613
	330	0.791338	0.676483	0.661664	0.600669	0.656056	0.677242	0.0312837		330	0.651953	0.756369	0.682892	0.712304	0.704299	0.701563	0.0172283		330	0.698183	0.785318	0.808321	0.787818	0.880837	0.792095	0.0291737		330	0.828972	0.884957	0.795138	0.785562	0.820501	0.823026	0.0174048
	360	0.792364	0.688048	0.669839	0.600599	0.66601	0.683372	0.0310137		360	0.654112	0.748073	0.678951	0.710153	0.700002	0.698258	0.0157284		360	0.703452	0.777641	0.806358	0.780278	0.870861	0.787718	0.0269424		360	0.831392	0.872657	0.803373	0.781625	0.818763	0.821562	0.0152332
	390	0.803018	0.704176	0.657531	0.6016	0.666528	0.68657	0.0334178		390	0.650501	0.744719	0.682447	0.712417	0.699552	0.697927	0.0156379		390	0.71068	0.778291	0.808191	0.773435	0.873537	0.788827	0.0264627		390	0.837933	0.857688	0.810728	0.794127	0.809204	0.821936	0.0113912
	420	0.795984	0.703184	0.638289	0.599671	0.672455	0.681917	0.0333323		420	0.653029	0.745282	0.643122	0.713097	0.697644	0.690435	0.0189888		420	0.72418	0.789809	0.821029	0.776709	0.881518	0.798649	0.025955		420	0.846277	0.833367	0.809868	0.799065	0.828335	0.823382	0.00843318
Figure 3(d) MT-cpYFP
Treatment	COTYLEDON DARK									COTYLEDON UNTREATED									AAN + 296 μmol m-2 s- 1									AAN + 40 μmol m-2 s- 1
			Normalized Ratio (replicate)									Normalized Ratio (replicate)									Normalized Ratio (replicate)									Normalized Ratio (replicate)
	SEC	1	2	3	4	5	AVERAGE	SE		SEC	1	2	3	4	5	AVERAGE	SE		SEC	1	2	3	4	5	AVERAGE	SE		SEC	1	2	3	4	5	AVERAGE	SE
	0	2.41832	2.2356	1.62773	2.44353	1.99002	2.14304	0.15225		0	2.01471	2.33771	2.57845	2.07161	1.78388	2.15727	0.1373		0	2.22098	2.3709	1.82533	2.12602	1.83975	2.0766	0.107036		0	1.71036	1.8927	2.2118	1.45954	2.39419	1.93372	0.168194
	30	2.3196	2.14412	1.62831	2.3443	1.93218	2.0737	0.133613		30	2.4122	2.51581	2.78025	2.16125	1.89688	2.35328	0.151224		30	2.54129	2.72602	1.97748	2.54028	1.91871	2.34075	0.164095		30	1.91387	2.09673	2.4155	1.44587	2.59408	2.09321	0.200744
	60	2.30891	2.15413	1.64103	2.41146	1.95463	2.09403	0.136965		60	2.76792	2.63907	2.87057	2.36925	1.92491	2.51434	0.169594		60	2.61005	2.88385	2.07108	2.73792	2.0086	2.4623	0.178101		60	2.0678	2.0772	2.52656	1.43624	2.59789	2.14114	0.207788
	90	2.27332	2.20266	1.66107	2.4105	1.96933	2.10337	0.131655		90	3.06688	3.02392	2.86019	2.47003	2.00421	2.68504	0.200135		90	2.58545	2.83986	2.20085	2.50126	2.01281	2.42805	0.145563		90	2.23387	2.09371	2.42549	1.43581	2.71566	2.18091	0.213467
	120	2.26621	2.19833	1.66202	2.35825	1.93132	2.08323	0.127055		120	3.03803	2.99767	2.85188	2.46799	1.94938	2.66099	0.2044		120	2.68854	2.68046	2.20407	2.37276	2.09134	2.40743	0.121663		120	2.50811	2.13047	2.44497	1.42987	2.72823	2.24833	0.225857
	150	2.23466	2.19971	1.67491	2.37423	1.90398	2.0775	0.126466		150	2.9845	2.79715	2.77401	2.38531	1.97507	2.58321	0.180582		150	2.44712	2.42091	2.06604	2.21585	2.05869	2.24172	0.083466		150	2.65324	2.11934	2.43368	1.42165	2.72007	2.2696	0.236498
	180	2.24672	2.20487	1.71843	2.30524	1.87788	2.07063	0.115166		180	2.81136	2.84408	2.74904	2.30666	1.97552	2.53733	0.17071		180	2.27451	2.15778	1.93705	1.96731	2.0319	2.07371	0.0629033		180	2.76419	2.18577	2.39036	1.41295	2.86047	2.32275	0.258368
	210	2.27789	2.21887	1.72971	2.32272	1.8739	2.08462	0.118834		210	2.28801	2.18328	2.33077	1.98205	1.81685	2.12019	0.0968466		210	1.88104	1.78506	1.63477	1.64203	1.71996	1.73257	0.0462162		210	2.56994	1.90003	2.03047	1.40352	2.69299	2.11939	0.234575
	240	2.26447	2.2051	1.75572	2.31179	1.8703	2.08148	0.112368		240	2.40543	2.36297	2.44612	2.05151	1.84576	2.22236	0.117127		240	1.87629	1.78032	1.65615	1.6226	1.70088	1.72725	0.0456776		240	2.49671	1.87166	1.90539	1.40771	2.73463	2.08322	0.237487
	270	2.23489	2.24285	1.73187	2.3326	1.88962	2.08637	0.116523		270	2.49531	2.39876	2.50557	2.1457	1.85225	2.27952	0.124971		270	1.89843	1.86373	1.66889	1.64447	1.70993	1.75709	0.0519779		270	2.28307	1.92646	1.92507	1.39818	2.76607	2.05977	0.226091
	300	2.28967	2.26038	1.77259	2.34903	1.88219	2.11077	0.117851		300	2.51567	2.45918	2.51845	2.17713	1.82993	2.30007	0.133348		300	1.93931	1.91621	1.72626	1.64858	1.76892	1.79985	0.0557869		300	2.25305	1.93643	1.95	1.3978	2.76774	2.061	0.224059
	330	2.23738	2.26933	1.80449	2.29063	1.91001	2.10237	0.101804		330	2.55107	2.44368	2.50451	2.18576	1.85035	2.30707	0.130478		330	1.96391	1.96471	1.75556	1.6531	1.82259	1.83198	0.0603944		330	2.24942	1.99858	1.95703	1.39602	2.86008	2.09223	0.237283
	360	2.21401	2.28899	1.86466	2.35132	1.89827	2.12345	0.101293		360	2.52484	2.45992	2.52443	2.19121	1.87702	2.31549	0.125707		360	2.02046	1.99423	1.77581	1.63219	1.82174	1.84889	0.0719697		360	2.22965	1.99886	1.9257	1.38473	2.70045	2.04788	0.214007
	390	2.21697	2.30807	1.883	2.33945	1.91452	2.1324	0.0976094		390	2.48883	2.36781	2.5354	2.18673	1.87938	2.29163	0.119388		390	2.03544	1.98723	1.78721	1.64486	1.87537	1.86602	0.0702156		390	2.26094	2.06862	1.90269	1.38801	2.71137	2.06633	0.216893
	420	2.13386	2.26734	1.8626	2.32265	1.93716	2.10472	0.0898572		420	2.41891	2.34348	2.51171	2.17867	1.8903	2.26861	0.109202		420	2.03604	2.00459	1.83031	1.66446	1.8981	1.8867	0.066672		420	2.22639	2.10634	1.86395	1.38449	2.72979	2.06219	0.220587
Figure 3(e) CYTOSOL SoNar
Treatment	COTYLEDON DARK									COTYLEDON UNTREATED									AAN + 296 μmol m-2 s- 1									AAN + 40 μmol m-2 s- 1
			Normalized Ratio (replicate)									Normalized Ratio (replicate)									Normalized Ratio (replicate)									Normalized Ratio (replicate)
	SEC	1	2	3	4	5	AVERAGE	SE		SEC	1	2	3	4	5	AVERAGE	SE		SEC	1	2	3	4	5	AVERAGE	SE		SEC	1	2	3	4	5	AVERAGE	SE
	0	0.796258	0.755999	0.823023	0.777262	0.711172	0.772743	0.0189378		0	0.84594	0.682283	0.844293	0.766679	0.72147	0.772133	0.0326528		0	0.824452	0.858383	0.755104	0.637816	0.858655	0.786882	0.0417766		0	0.685949	0.859298	0.810772	0.780369	0.728379	0.772953	0.0304115
	30	0.806692	0.746087	0.824755	0.796042	0.725886	0.779892	0.0187766		30	0.855098	0.713331	0.848931	0.787824	0.717613	0.784559	0.0305657		30	0.874323	0.782188	0.611011	0.73268	0.780156	0.756071	0.0429158		30	0.704296	0.674599	0.877163	0.934066	0.758895	0.789804	0.0499912
	60	0.793467	0.772577	0.83414	0.785981	0.730254	0.783284	0.0167692		60	0.879845	0.611024	0.840397	0.760737	0.692748	0.75695	0.0487325		60	1.02223	0.789003	0.647619	0.784864	0.815554	0.811854	0.060206		60	0.669668	0.5476	0.882178	0.925674	0.744848	0.753994	0.069173
	90	0.779578	0.754985	0.819729	0.783724	0.721831	0.771969	0.0162471		90	0.829469	0.756761	0.790806	0.802082	0.693235	0.77447	0.0234168		90	1.03096	0.836036	0.821215	0.72371	0.962742	0.874932	0.0544613		90	0.628797	0.603135	0.86621	0.918233	0.754051	0.754085	0.0624498
	120	0.762815	0.756974	0.794104	0.773504	0.704669	0.758413	0.0148516		120	0.880737	0.823759	0.790602	0.823555	0.727109	0.809152	0.02512		120	0.984969	0.959673	1.02563	0.66032	0.940718	0.914262	0.0650579		120	0.565431	0.673503	0.797083	0.863118	0.72772	0.725371	0.0511828
	150	0.778282	0.77247	0.792782	0.752742	0.719053	0.763066	0.0127411		150	0.874018	0.850862	0.893987	0.825693	0.767645	0.842441	0.0219087		150	0.82837	0.970133	0.91526	0.597576	0.790394	0.820346	0.0640441		150	0.5965	0.720684	0.773445	0.80667	0.730284	0.725517	0.0357591
	180	0.779145	0.767281	0.784624	0.744832	0.723691	0.759915	0.0113451		180	0.887626	0.853945	0.925304	0.83853	0.786451	0.858371	0.0233684		180	0.66929	0.844469	0.72809	0.637666	0.691411	0.714185	0.0357468		180	0.614465	0.737655	0.719987	0.764615	0.708131	0.708971	0.0254682
	210	0.773948	0.75421	0.784869	0.738481	0.722817	0.754865	0.0113144		210	0.875709	0.792915	0.875428	0.851494	0.767554	0.83262	0.0221984		210	0.701085	0.800918	0.652029	0.786617	0.739013	0.735932	0.0274369		210	0.670786	0.720582	0.700463	0.738885	0.675741	0.701292	0.0129797
	240	0.752533	0.754877	0.801433	0.717956	0.711515	0.747663	0.0160564		240	0.86478	0.751564	0.909175	0.831209	0.76551	0.824448	0.0296957		240	0.703019	0.746652	0.650518	0.803206	0.730305	0.72674	0.0251283		240	0.682096	0.694556	0.685596	0.783329	0.688449	0.706805	0.0192397
	270	0.765888	0.746545	0.807544	0.697384	0.704414	0.744355	0.0203259		270	0.879246	0.720802	0.902103	0.762023	0.726057	0.798046	0.0386445		270	0.69951	0.752544	0.64607	0.812706	0.704404	0.723047	0.0280498		270	0.693225	0.665413	0.701081	0.823177	0.680641	0.712707	0.0282694
	300	0.750215	0.743063	0.800572	0.679523	0.7189	0.738455	0.0198411		300	0.858844	0.712297	0.865305	0.711191	0.678	0.765127	0.0400685		300	0.693141	0.756681	0.638124	0.810749	0.677858	0.71531	0.0305548		300	0.65328	0.644212	0.694272	0.825812	0.677117	0.698939	0.03292
	330	0.762381	0.75605	0.804019	0.667408	0.718634	0.741699	0.0229875		330	0.86113	0.698079	0.845981	0.680876	0.65136	0.747485	0.0440082		330	0.674065	0.800765	0.626127	0.805986	0.661607	0.71371	0.0374504		330	0.66172	0.63816	0.682493	0.851016	0.676619	0.702002	0.0380318
	360	0.768107	0.749249	0.808857	0.659359	0.731063	0.743327	0.0246417		360	0.860294	0.656843	0.838987	0.654471	0.630369	0.728193	0.0499106		360	0.645683	0.806447	0.6437	0.802527	0.663457	0.712363	0.0377717		360	0.655212	0.643669	0.696504	0.870332	0.668539	0.706851	0.0418087
	390	0.750824	0.758811	0.822306	0.65722	0.723669	0.742566	0.026769		390	0.856841	0.607952	0.814164	0.653805	0.604584	0.707469	0.0534157		390	0.631036	0.813781	0.655446	0.798437	0.654294	0.710599	0.0393094		390	0.655129	0.628253	0.693828	0.866969	0.654439	0.699723	0.0431005
	420	0.774877	0.763157	0.819822	0.680578	0.724429	0.752573	0.0235662		420	0.844322	0.582431	0.815365	0.648938	0.60076	0.698363	0.0549558		420	0.615658	0.806233	0.651583	0.788617	0.645353	0.701489	0.0397311		420	0.659089	0.638003	0.721747	0.877065	0.655119	0.710205	0.0440659
Figure 3(f) CYTOSOL iNAP1
Treatment	COTYLEDON DARK									COTYLEDON UNTREATED									AAN + 296 μmol m-2 s- 1									AAN + 40 μmol m-2 s- 1
			Normalized Ratio (replicate)									Normalized Ratio (replicate)									Normalized Ratio (replicate)									Normalized Ratio (replicate)
	SEC	1	2	3	4	5	AVERAGE	SE		SEC	1	2	3	4	5	AVERAGE	SE		SEC	1	2	3	4	5	AVERAGE	SE		SEC	1	2	3	4	5	AVERAGE	SE
	0	1.28494	1.25322	1.36619	1.2943	1.22899	1.28553	0.0232649		0	1.26808	1.2396	1.30464	1.26303	1.31627	1.27832	0.0140917		0	1.31555	1.34231	1.27224	1.18478	1.35358	1.29369	0.0306191		0	1.34363	1.28395	1.26104	1.24102	1.2451	1.27495	0.0187525
	30	1.31516	1.26553	1.37008	1.30161	1.25529	1.30153	0.0203938		30	1.20833	1.12311	1.31584	1.26459	1.29759	1.24189	0.0348712		30	1.23531	1.36948	1.29462	1.202	1.3354	1.28736	0.0309024		30	1.34098	1.28362	1.29264	1.23747	1.2591	1.28276	0.0174629
	60	1.33276	1.27209	1.38793	1.3247	1.25372	1.31424	0.0237919		60	1.14831	1.07224	1.32437	1.26739	1.28535	1.21953	0.0471066		60	1.24086	1.36321	1.3047	1.21164	1.34334	1.29275	0.0291011		60	1.3355	1.29915	1.30615	1.24368	1.2689	1.29067	0.0158166
	90	1.32483	1.25561	1.37849	1.32498	1.25878	1.30854	0.0231365		90	1.18662	1.1125	1.30324	1.18723	1.2448	1.20688	0.0319587		90	1.24087	1.35201	1.27676	1.18352	1.31451	1.27353	0.0291692		90	1.35288	1.28176	1.35099	1.26936	1.27926	1.30685	0.0185254
	120	1.31008	1.23933	1.35732	1.3191	1.23529	1.29222	0.0237884		120	1.2185	1.12846	1.2654	1.17249	1.2573	1.20843	0.0259062		120	1.21267	1.31705	1.28764	1.11232	1.28737	1.24341	0.0370413		120	1.31845	1.26573	1.32132	1.25256	1.26597	1.28481	0.014532
	150	1.29387	1.24082	1.35554	1.33566	1.26074	1.29732	0.0216809		150	1.23956	1.12686	1.18573	1.21239	1.23033	1.19897	0.0202317		150	1.16158	1.24372	1.26132	1.14416	1.2617	1.2145	0.0255164		150	1.36765	1.30983	1.31301	1.26913	1.28445	1.30882	0.0168064
	180	1.28603	1.24393	1.35728	1.33312	1.25719	1.29551	0.021735		180	1.23905	1.13375	1.20084	1.22599	1.23811	1.20755	0.0196955		180	1.18517	1.16409	1.25057	1.15311	1.23589	1.19777	0.0194028		180	1.36573	1.33336	1.24747	1.27464	1.28356	1.30095	0.0213326
	210	1.27132	1.23223	1.34258	1.31931	1.24078	1.28124	0.0216215		210	1.19121	1.17702	1.22653	1.28223	1.29569	1.23454	0.0237323		210	1.28115	1.18563	1.24648	1.14464	1.27141	1.22586	0.0262409		210	1.33262	1.31021	1.26522	1.25182	1.26712	1.2854	0.0153541
	240	1.27348	1.24657	1.36026	1.32679	1.25942	1.2933	0.0215992		240	1.27821	1.21022	1.24697	1.30242	1.27173	1.26191	0.0156497		240	1.3029	1.23434	1.24837	1.14148	1.28396	1.24221	0.027993		240	1.36137	1.33337	1.28144	1.27359	1.28256	1.30647	0.0173455
	270	1.25633	1.22716	1.34352	1.31582	1.22716	1.274	0.0237496		270	1.28223	1.25143	1.28235	1.3135	1.27841	1.28158	0.00984569		270	1.32568	1.26298	1.26121	1.14352	1.29615	1.25791	0.0309644		270	1.37098	1.35508	1.27903	1.27515	1.2888	1.31381	0.0203733
	300	1.24916	1.22501	1.33891	1.3	1.23885	1.27038	0.0213023		300	1.28238	1.26331	1.29421	1.31748	1.2817	1.28782	0.00891286		300	1.34672	1.26519	1.27666	1.15441	1.29265	1.26713	0.0314527		300	1.352	1.34452	1.26271	1.26549	1.26568	1.29808	0.0205269
	330	1.24858	1.22655	1.33668	1.31533	1.22816	1.27106	0.0230133		330	1.27555	1.23487	1.28522	1.31918	1.27623	1.27821	0.0134488		330	1.34717	1.25977	1.27688	1.18091	1.28987	1.27092	0.0268646		330	1.37944	1.37679	1.27957	1.27939	1.28524	1.32009	0.0237173
	360	1.25155	1.22539	1.33732	1.31824	1.2337	1.27324	0.0228645		360	1.28107	1.2416	1.29264	1.33656	1.28635	1.28764	0.0151373		360	1.35735	1.27152	1.29357	1.22074	1.30122	1.28888	0.0221448		360	1.41178	1.38897	1.28545	1.29931	1.31125	1.33935	0.0255014
	390	1.25117	1.23575	1.34165	1.32321	1.23664	1.27768	0.0227059		390	1.26903	1.24372	1.27746	1.31607	1.27602	1.27646	0.0116127		390	1.38094	1.25651	1.28812	1.22994	1.29717	1.29054	0.025546		390	1.38779	1.38957	1.2882	1.30703	1.31715	1.33795	0.0212272
	420	1.24207	1.24078	1.33741	1.30956	1.22917	1.2718	0.0216725		420	1.27664	1.24354	1.27995	1.32537	1.28418	1.28194	0.0130335		420	1.38781	1.24815	1.2874	1.23267	1.30778	1.29276	0.027285		420	1.40675	1.41543	1.29145	1.32636	1.33611	1.35522	0.0240274
Figure 3(g) iNAP4 SRL
Treatment	COTYLEDON DARK									COTYLEDON UNTREATED									AAN + 296 μmol m-2 s- 1									AAN + 40 μmol m-2 s- 1
			Normalized Ratio (replicate)									Normalized Ratio (replicate)									Normalized Ratio (replicate)									Normalized Ratio (replicate)
	SEC	1	2	3	4	5	AVERAGE	SE		SEC	1	2	3	4	5	AVERAGE	SE		SEC	1	2	3	4	5	AVERAGE	SE		SEC	1	2	3	4	5	AVERAGE	SE
	0	1.50591	1.44128	1.43655	1.50934	1.36226	1.45107	0.027016		0	1.48933	1.44612	1.24365	1.484	1.49338	1.4313	0.0476598		0	1.28993	1.29009	1.26128	1.23595	1.22124	1.2597	0.0139342		0	1.23596	1.18424	1.23739	1.27573	1.18764	1.22419	0.0171771
	30	1.52237	1.46027	1.42547	1.50558	1.40239	1.46322	0.022832		30	1.46634	1.44726	1.25768	1.45868	1.42004	1.41	0.0388813		30	1.28035	1.29463	1.25104	1.2473	1.2367	1.262	0.0109033		30	1.23247	1.21355	1.27745	1.31254	1.2512	1.25744	0.0173571
	60	1.55469	1.47887	1.42202	1.52004	1.42811	1.48075	0.0257244		60	1.43184	1.329	1.26535	1.45565	1.38521	1.37341	0.034617		60	1.24489	1.28412	1.24404	1.25203	1.22752	1.25052	0.00931146		60	1.24789	1.21942	1.29362	1.32916	1.27856	1.27373	0.0188529
	90	1.53669	1.43712	1.43188	1.51312	1.41421	1.4666	0.0243881		90	1.21169	1.37195	1.22241	1.35179	1.44351	1.32027	0.0448435		90	1.22795	1.31262	1.25558	1.25709	1.17274	1.2452	0.0227393		90	1.25224	1.22921	1.3294	1.31774	1.28166	1.28205	0.0189699
	120	1.54311	1.47375	1.44103	1.50861	1.43605	1.48051	0.0203585		120	1.27957	1.38254	1.16041	1.31133	1.39017	1.3048	0.0417491		120	1.15956	1.25977	1.21677	1.20016	1.24471	1.21619	0.0175726		120	1.22735	1.20377	1.32443	1.29161	1.21579	1.25259	0.0235141
	150	1.51916	1.45703	1.40947	1.50678	1.40805	1.4601	0.0233982		150	1.31166	1.34769	1.18673	1.40244	1.47686	1.34508	0.0484013		150	1.11599	1.22121	1.19272	1.19278	1.28341	1.20122	0.026983		150	1.21768	1.17108	1.29026	1.27293	1.14978	1.22034	0.0274468
	180	1.52899	1.45019	1.43096	1.52298	1.40411	1.46744	0.0250132		180	1.26693	1.31101	1.17045	1.41356	1.46508	1.32541	0.0524009		180	1.06436	1.21811	1.1947	1.25591	1.2704	1.20069	0.0366292		180	1.25847	1.1402	1.29882	1.27273	1.16054	1.22615	0.0317695
	210	1.53315	1.4696	1.43421	1.51052	1.41739	1.47298	0.0219482		210	1.38913	1.37821	1.26944	1.40514	1.42581	1.37355	0.0272323		210	1.12417	1.26031	1.20732	1.26824	1.32424	1.23686	0.0337208		210	1.29655	1.19178	1.34146	1.26916	1.27282	1.27436	0.0243362
	240	1.51342	1.45421	1.44248	1.48176	1.39536	1.45745	0.0197657		240	1.41479	1.408	1.2598	1.41699	1.42014	1.38394	0.0311008		240	1.14793	1.26099	1.21091	1.24652	1.3054	1.23435	0.0263862		240	1.32424	1.22096	1.33131	1.25532	1.30575	1.28752	0.02129
	270	1.51801	1.44714	1.42598	1.48785	1.38813	1.45342	0.0228169		270	1.41887	1.41574	1.23998	1.46105	1.40822	1.38877	0.0383246		270	1.17415	1.25018	1.20458	1.26192	1.29633	1.23743	0.0215808		270	1.33068	1.22633	1.30661	1.22548	1.29299	1.27642	0.0214872
	300	1.50461	1.4207	1.42067	1.50284	1.39068	1.4479	0.0234406		300	1.39497	1.39787	1.2582	1.42909	1.42651	1.38133	0.0315771		300	1.19653	1.25251	1.20904	1.25456	1.2932	1.24117	0.0173781		300	1.28788	1.18129	1.27239	1.18625	1.26077	1.23772	0.0224521
	330	1.47777	1.41198	1.38814	1.45689	1.35938	1.41883	0.0217317		330	1.41825	1.42045	1.28004	1.45016	1.45367	1.40452	0.0319651		330	1.20136	1.25149	1.21243	1.26562	1.31218	1.24862	0.0198503		330	1.32155	1.22	1.3329	1.24145	1.31635	1.28645	0.0231566
	360	1.50222	1.44075	1.42294	1.47948	1.39121	1.44732	0.0197914		360	1.42187	1.42819	1.26262	1.45455	1.44389	1.40222	0.035372		360	1.22025	1.25599	1.22681	1.28596	1.30942	1.25969	0.0170493		360	1.31892	1.19797	1.28284	1.2104	1.27606	1.25724	0.0229346
	390	1.47106	1.41187	1.41036	1.46995	1.35972	1.42459	0.0209639		390	1.40914	1.4178	1.26294	1.47394	1.4529	1.40334	0.0370098		390	1.2216	1.25809	1.22786	1.29104	1.30178	1.26007	0.0161557		390	1.27922	1.17547	1.29739	1.1828	1.26651	1.24028	0.0254646
	420	1.48157	1.41898	1.41381	1.47486	1.37021	1.43188	0.020753		420	1.40936	1.44726	1.25657	1.48052	1.44126	1.40699	0.0392646		420	1.24884	1.27166	1.23104	1.28745	1.29927	1.26765	0.0124536		420	1.32992	1.2112	1.32823	1.20344	1.29698	1.27395	0.0278548
Figure 3(h) TKTP iNAP4
Treatment	COTYLEDON DARK									COTYLEDON UNTREATED									10 mM NaHCO3
			Normalized Ratio (replicate)									Normalized Ratio (replicate)									Normalized Ratio (replicate)
	SEC	1	2	3	4	5	AVERAGE	SE		SEC	1	2	3	4	5	AVERAGE	SE		SEC	1	2	3	4	5	AVERAGE	SE
	0	1.15658	1.1753	1.15393	1.08281	1.11571	1.13687	0.0166219		0	1.12372	1.06649	1.11472	1.23908	1.14741	1.13828	0.0284292		0	1.01943	1.1351	1.11641	1.07393	1.08619	1.08621	0.0198913
	30	1.12725	1.14498	1.13202	1.09461	1.1125	1.12227	0.00864941		30	1.18405	1.16543	1.19336	1.31761	1.21443	1.21497	0.0268452		30	1.0566	1.17888	1.15473	1.09425	1.10434	1.11776	0.0218814
	60	1.14248	1.16051	1.14614	1.12024	1.1275	1.13937	0.00710344		60	1.1799	1.16076	1.17467	1.2088	1.17744	1.18032	0.00785411		60	1.05831	1.17567	1.15008	1.10449	1.11666	1.12104	0.02007
	90	1.15397	1.17196	1.14447	1.1344	1.13273	1.14751	0.00720711		90	1.4464	1.47206	1.43016	1.45679	1.47883	1.45685	0.00876354		90	1.02748	1.14569	1.14506	1.09553	1.10086	1.10292	0.0216286
	120	1.15465	1.17244	1.15018	1.13098	1.12787	1.14722	0.00817971		120	1.65583	1.70679	1.71895	1.67568	1.71723	1.6949	0.0124793		120	1.07418	1.17399	1.17357	1.10922	1.12166	1.13052	0.0192995
	150	1.15758	1.17564	1.15537	1.13819	1.12775	1.15091	0.00828942		150	1.64406	1.65563	1.62177	1.70409	1.73816	1.67274	0.0211855		150	1.14727	1.20122	1.19292	1.12401	1.13651	1.16039	0.0154778
	180	1.16974	1.188	1.15559	1.14018	1.1372	1.15814	0.0094698		180	1.63259	1.66582	1.60715	1.708	1.70462	1.66364	0.0197573		180	1.26341	1.23397	1.23622	1.14722	1.16097	1.20836	0.0228551
	210	1.17472	1.19309	1.1549	1.16261	1.13535	1.16414	0.00965964		210	1.42621	1.43148	1.4612	1.50922	1.47669	1.46096	0.0152537		210	1.2064	1.12049	1.1611	1.11051	1.10189	1.14008	0.0194389
	240	1.17018	1.18832	1.1621	1.15861	1.14016	1.16387	0.00784438		240	1.39397	1.40719	1.42097	1.47454	1.42806	1.42495	0.0137114		240	1.21481	1.11806	1.16451	1.11254	1.10759	1.1435	0.0205195
	270	1.17765	1.19618	1.16516	1.16483	1.14989	1.17074	0.00773199		270	1.36014	1.37065	1.33223	1.43409	1.39482	1.37839	0.0171701		270	1.18647	1.1205	1.17894	1.11436	1.10664	1.14138	0.0170531
	300	1.17354	1.19129	1.16769	1.16449	1.15314	1.17003	0.006268		300	1.328	1.35938	1.3533	1.40669	1.35646	1.36077	0.0127645		300	1.16923	1.1075	1.17951	1.10457	1.09309	1.13078	0.0180307
	330	1.17528	1.19341	1.17252	1.16918	1.15041	1.17216	0.00686778		330	1.3091	1.34255	1.32773	1.38365	1.3336	1.33933	0.0123611		330	1.1695	1.1187	1.18817	1.11752	1.10075	1.13893	0.0168587
	360	1.17713	1.1954	1.16973	1.16851	1.14482	1.17112	0.00814364		360	1.29944	1.33497	1.33947	1.36603	1.31825	1.33163	0.0111147		360	1.15121	1.11317	1.17346	1.11335	1.09512	1.12926	0.0143402
	390	1.17583	1.19402	1.17524	1.17365	1.15188	1.17412	0.0066887		390	1.27342	1.31911	1.34512	1.34044	1.27837	1.31129	0.0151211		390	1.15137	1.11487	1.17924	1.11385	1.09647	1.13116	0.0149805
	420	1.17224	1.1898	1.1712	1.17102	1.15631	1.17212	0.00531278		420	1.26807	1.30937	1.32672	1.3326	1.26872	1.30109	0.013886		420	1.14548	1.11534	1.17917	1.11529	1.09571	1.1302	0.0146031
Figure 3(i) TKTP SoNar
Treatment	COTYLEDON DARK									COTYLEDON UNTREATED									10 mM NaHCO3
			Normalized Ratio (replicate)									Normalized Ratio (replicate)									Normalized Ratio (replicate)
	SEC	1	2	3	4	5	AVERAGE	SE		SEC	1	2	3	4	5	AVERAGE	SE		SEC	1	2	3	4	5	AVERAGE	SE
	0	0.931698	1.03718	0.959742	0.964601	0.879322	0.954509	0.0256295		0	1.16635	1.09895	0.806339	0.7809	0.901255	0.950758	0.0776524		0	0.985445	0.933342	0.804803	0.858209	0.925952	0.90155	0.03153
	30	0.967216	1.06932	1.04902	1.01956	0.933611	1.00774	0.0252708		30	1.07396	1.16669	1.06211	0.9803	1.02054	1.06072	0.0312165		30	1.0125	0.917139	0.854962	0.887746	0.931545	0.920778	0.0264235
	60	0.987047	1.08163	1.05789	1.02179	0.92886	1.01544	0.0269496		60	1.31973	1.1073	0.994637	0.9968	1.14326	1.11234	0.0596638		60	0.881613	0.901549	0.810233	0.905537	0.813634	0.862513	0.02105
	90	0.985707	1.08851	1.06625	1.03413	0.905511	1.01602	0.0325858		90	1.64925	1.47732	1.23716	1.3814	1.4692	1.44287	0.0672942		90	0.871105	0.929068	0.757706	0.921755	0.798577	0.855642	0.0338003
	120	0.974796	1.09223	1.06516	1.04765	0.880556	1.01208	0.0382062		120	1.81103	1.64848	1.53423	1.6238	1.66704	1.65692	0.0447617		120	0.858596	0.951211	0.807237	0.921014	0.817843	0.87118	0.0282669
	150	0.972591	1.10164	1.0638	1.06297	0.842366	1.00867	0.046685		150	1.73441	1.57811	1.4949	1.6237	1.63818	1.61386	0.0391471		150	0.842944	0.934083	0.813823	0.920712	0.842485	0.870809	0.0237908
	180	0.993633	1.11325	1.06699	1.07141	0.815925	1.01224	0.0527198		180	1.68566	1.47447	1.4234	1.6098	1.60705	1.56008	0.048197		180	0.822542	0.932562	0.805569	0.920992	0.86062	0.868457	0.025489
	210	0.982088	1.11774	1.06599	1.06638	0.784076	1.00325	0.0589549		210	1.232	1.06713	1.07332	0.742308	1.31002	1.08496	0.0975037		210	0.6652	0.794685	0.699204	0.788673	0.760793	0.741711	0.0255309
	240	0.977276	1.10607	1.05922	1.05839	0.760743	0.992341	0.061496		240	1.22074	1.02322	1.01711	0.826204	1.15393	1.04824	0.0677578		240	0.684171	0.810838	0.699603	0.791285	0.779404	0.75306	0.0255898
	270	0.97364	1.08821	1.05395	1.0516	0.738693	0.981219	0.0634694		270	1.18278	0.970417	0.948427	0.779075	1.1108	0.998301	0.0700054		270	0.672489	0.792577	0.684989	0.793151	0.759909	0.740623	0.026046
	300	0.953527	1.05648	1.05444	1.02989	0.722655	0.963398	0.0630192		300	1.11367	0.926474	0.889061	0.724115	1.11348	0.953361	0.0737397		300	0.653598	0.764646	0.663325	0.777932	0.730121	0.717924	0.0255456
	330	0.932501	1.02046	1.0733	1.01688	0.706609	0.94995	0.0648793		330	1.02059	0.856891	0.85526	0.688909	1.05712	0.895755	0.0661662		330	0.646766	0.740175	0.647443	0.759445	0.710146	0.700795	0.0232848
	360	0.907814	0.959935	1.0468	0.985098	0.686088	0.917148	0.0619413		360	0.925395	0.801128	0.840948	0.658166	0.953841	0.835895	0.052318		360	0.632867	0.723231	0.625293	0.739292	0.681746	0.680486	0.0230224
	390	0.884587	0.904441	1.00576	0.960076	0.67294	0.88556	0.0572557		390	0.837803	0.770413	0.824377	0.633813	0.863523	0.785985	0.0409695		390	0.615931	0.707214	0.610799	0.723992	0.662377	0.664063	0.0230327
	420	0.863296	0.851467	0.964437	0.926135	0.664355	0.853938	0.0517001		420	0.780979	0.755871	0.810857	0.625929	0.810514	0.75683	0.0342929		420	0.612187	0.698138	0.594792	0.707092	0.645629	0.651568	0.0224291

## Sheet: Figure 4
Fig. 4 Effects of various inhibitors on the light responses of NADPH levels and NADH/NAD+ ratios 829 in 10-d-old seedlings.
	Figure 4(a) Normalized R405/488 ratios of TKTP iNAP4											Figure 4(b) Normalized R405/488 ratios of CYTOSOL iNAP1											Figure 4(c) Normalized R405/488 ratios of iNAP4 SRL											Figure 4(d) Normalized R405/488 ratios of TKTP SoNar											Figure 4(e) Normalized R405/488 ratios of CYTOSOL SoNar
	TREATMENTS	1	2	3	4	5	AVERAGE	SEM				TREATMENTS	1	2	3	4	5	AVERAGE	SEM				TREATMENTS	1	2	3	4	5	AVERAGE	SEM				TREATMENTS	1	2	3	4	5	AVERAGE	SEM				TREATMENTS	1	2	3	4
	DARK	1.15658	1.1753	1.15393	1.08281	1.11571	1.13687	0.0166219				DARK	1.28494	1.25322	1.36619	1.2943	1.22899	1.28553	0.0232649				DARK	1.50591	1.44128	1.43655	1.50934	1.36226	1.45107	0.027016				DARK	0.931698	1.03718	0.959742	0.964601	0.879322	0.954509	0.0256295				DARK	0.796258	0.755999	0.823023	0.777262
	UNTREATED	1.12372	1.06649	1.11472	1.23908	1.14741	1.13828	0.0284292				UNTREATED	1.26808	1.2396	1.30464	1.26303	1.31627	1.27832	0.0140917				UNTREATED	1.48933	1.44612	1.24365	1.484	1.49338	1.4313	0.0476598				UNTREATED	0.939566	1.09895	0.931345	0.901255	0.864344	0.947091	0.0401948				UNTREATED	0.84594	0.682283	0.844293	0.766679
	DCMU	1.10525	1.14174	1.14473	1.14899	1.14293	1.13673	0.0079651				DCMU	1.18251	1.32219	1.34999	1.36369	1.27583	1.29884	0.0327329				DCMU	1.45424	1.44078	1.31111	1.41938	1.4352	1.41214	0.0258689				DCMU	0.744215	0.789589	0.864085	0.97973	0.891137	0.853751	0.0409207				DCMU	0.829926	0.819968	0.828168	0.829809
	ROTENONE	1.15811	1.14718	1.19215	1.11802	1.06055	1.1352	0.0221134				ROTENONE	1.62192	1.78564	1.75242	1.82592	1.66331	1.72984	0.0380322				ROTENONE	1.42604	1.425	1.33903	1.49573	1.26209	1.38958	0.0404113				ROTENONE	1.18491	1.17122	1.06679	1.13002	1.30718	1.17203	0.0395438				ROTENONE	0.896722	1.08555	0.96462	0.920373
	TTFA	1.29758	1.21866	1.23198	1.2122	1.21584	1.23525	0.015937				TTFA	1.57115	1.596	1.59688	1.60367	1.49674	1.57289	0.0198231				TTFA	1.45673	1.39574	1.41778	1.26528	1.46204	1.2597	0.0139342				TTFA	0.943038	0.932084	0.983934	1.11101	0.903469	0.974708	0.0364413				TTFA	1.17374	1.10398	1.27275	1.27137
	ANTIMYCIN A	1.08141	1.01743	0.917444	0.864308	1.03471	0.98306	0.0399556				ANTIMYCIN A	1.56692	1.58073	1.55316	1.66658	1.63572	1.60062	0.0216404				ANTIMYCIN A	1.4117	1.40732	1.49587	1.50526	1.45037	1.45411	0.0204468				ANTIMYCIN A	1.04598	1.15829	1.16325	1.1128	1.09586	1.11523	0.0216057				ANTIMYCIN A	1.16694	1.14512	1.26617	1.26488
	OLIGOMYCIN	1.29473	1.28545	1.1774	1.25956	1.14286	1.232	0.0303968				OLIGOMYCIN	1.62262	1.65424	1.61684	1.52126	1.51654	1.5863	0.0282522				OLIGOMYCIN	1.49673	1.4076	1.36583	1.43677	1.44874	1.43114	0.0217526				OLIGOMYCIN	0.816827	1.01452	0.997138	0.965695	0.999018	0.95864	0.0363289				OLIGOMYCIN	1.03699	1.01915	1.07793	1.00753
	AAN	1.10689	1.16312	1.04606	1.25242	1.02091	1.11788	0.0417319				AAN	1.31555	1.34231	1.27224	1.18478	1.35358	1.29369	0.0306191				AAN	1.28993	1.29009	1.26128	1.23595	1.22124	1.2597	0.0139342				AAN	1.06972	0.843101	0.896836	0.852422	1.05259	0.942935	0.0491856				AAN	0.824452	0.858383	0.755104	0.637816
	KCN	1.00729	1.10886	1.05351	0.964412	0.992835	1.02538	0.025362				KCN	1.39236	1.26073	1.24475	1.30683	1.32282	1.3055	0.026021				KCN	1.68853	1.412	1.4086	1.5676	1.70027	1.5554	0.0636294				KCN	1.06643	1.01016	0.918834	1.01244	0.995017	1.00057	0.0237501				KCN	1.1968	1.15567	0.980022	0.898051
	Figure 4(f) Ratiometric shifts of normalized R405/488 ratios of TKTP-iNAP4											Figure 4(g) Ratiometric shifts of normalized R405/488 ratios of CYTOSOL iNAP1											Figure 4(h) Ratiometric shifts of normalized R405/488 ratios of iNAP4 SRL											Figure 4(i) Ratiometric shifts of normalized R405/488 ratios of TKTP SoNar											Figure 4(j) Ratiometric shifts of normalized R405/488 ratios of CYTOSOL SoNar
	TREATMENTS	TIME (Sec)	1	2	3	4	5	AVERAGE	SEM			TREATMENTS	TIME (Sec)	1	2	3	4	5	AVERAGE	SEM			TREATMENTS	TIME (Sec)	1	2	3	4	5	AVERAGE	SEM			TREATMENTS	TIME (Sec)	1	2	3	4	5	AVERAGE	SEM			TREATMENTS	TIME (Sec)	1	2	3
	DARK	0	1.15658	1.1753	1.15393	1.08281	1.11571	1.13687	0.0166219			DARK	0	1.28494	1.25322	1.36619	1.2943	1.22899	1.28553	0.0232649			DARK	0	1.50591	1.44128	1.43655	1.50934	1.36226	1.45107	0.027016			DARK	0	0.931698	1.03718	0.959742	0.964601	0.879322	0.954509	0.0256295			DARK	0	0.796258	0.755999	0.823023
		180	1.16974	1.188	1.15559	1.14018	1.1372	1.15814	0.0094698				180	1.28603	1.24393	1.35728	1.33312	1.25719	1.29551	0.021735				180	1.52899	1.45019	1.43096	1.52298	1.40411	1.46744	0.0250132				180	0.993633	1.11325	1.06699	1.07141	0.815925	1.01224	0.0527198				180	0.779145	0.767281	0.784624
	UNTREATED	0	1.12372	1.06649	1.11472	1.23908	1.14741	1.13828	0.0284292			UNTREATED	0	1.26808	1.2396	1.30464	1.26303	1.31627	1.27832	0.0140917			UNTREATED	0	1.48933	1.44612	1.24365	1.484	1.49338	1.4313	0.0476598			UNTREATED	0	0.939566	1.09895	0.931345	0.901255	0.864344	0.947091	0.0401948			UNTREATED	0	0.84594	0.682283	0.844293
		180	1.63259	1.66582	1.60715	1.708	1.70462	1.66364	0.0197573				180	1.23905	1.13375	1.20084	1.22599	1.23811	1.20755	0.0196955				180	1.26693	1.31101	1.17045	1.41356	1.46508	1.32541	0.0524009				180	1.68566	1.47447	1.4234	1.6098	1.60705	1.56008	0.048197				180	0.887626	0.853945	0.925304
	DCMU	0	1.10525	1.14174	1.14473	1.14899	1.14293	1.13673	0.0079651			DCMU	0	1.18251	1.32219	1.34999	1.36369	1.27583	1.29884	0.0327329			DCMU	0	1.45424	1.44078	1.31111	1.41938	1.4352	1.41214	0.0258689			DCMU	0	0.744215	0.789589	0.864085	0.97973	0.891137	0.853751	0.0409207			DCMU	0	0.829926	0.819968	0.828168
		180	1.16058	1.11769	1.11023	1.1261	1.15744	1.13441	0.0103643				180	1.18387	1.27454	1.27407	1.33611	1.21037	1.25579	0.0268087				180	1.36164	1.36906	1.41229	1.3741	1.35694	1.37481	0.00982533				180	1.02358	0.757927	1.00192	1.0428	0.983497	0.961946	0.0519725				180	0.73627	0.801355	0.825482
	ROTENONE	0	1.15811	1.14718	1.19215	1.11802	1.06055	1.1352	0.0221134			ROTENONE	0	1.62192	1.78564	1.75242	1.82592	1.66331	1.72984	0.0380322			ROTENONE	0	1.42604	1.425	1.33903	1.49573	1.26209	1.38958	0.0404113			ROTENONE	0	1.18491	1.17122	1.06679	1.13002	1.30718	1.17203	0.0395438			ROTENONE	0	0.896722	1.08555	0.96462
		180	1.33976	1.70239	1.30131	1.59284	1.47027	1.48131	0.0754555				180	1.39117	1.70676	1.51244	1.61757	1.51227	1.54804	0.0534697				180	1.38911	1.23406	1.15571	1.20543	1.08179	1.21322	0.050997				180	1.40768	1.5196	1.59364	1.47772	1.80383	1.5605	0.067893				180	0.799072	0.764038	0.854437
	TTFA	0	1.29758	1.21866	1.23198	1.2122	1.21584	1.23525	0.015937			TTFA	0	1.57115	1.596	1.59688	1.60367	1.49674	1.57289	0.0198231			TTFA	0	1.45673	1.39574	1.41778	1.26528	1.46204	1.39952	0.0357426			TTFA	0	0.733152	0.932084	1.166	1.11101	0.903469	0.969145	0.0775435			TTFA	0	1.17374	1.10398	1.27275
		180	1.25703	1.30202	1.25153	1.303	1.03495	1.22971	0.0498759				180	1.58906	1.55173	1.67147	1.63309	1.72838	1.63475	0.0309004				180	1.36809	1.3084	1.39241	1.25814	1.43533	1.35247	0.0312618				180	1.09649	1.20802	1.40559	1.24118	1.2657	1.2434	0.049822				180	1.32079	1.58483	1.48303
	ANTIMYCIN A	0	1.08141	1.01743	0.917444	0.864308	1.03471	0.98306	0.0399556			ANTIMYCIN A	0	1.56692	1.58073	1.55316	1.66658	1.63572	1.60062	0.0216404			ANTIMYCIN A	0	1.4117	1.40732	1.49587	1.50526	1.45037	1.45411	0.0204468			ANTIMYCIN A	0	1.04598	1.15829	1.16325	1.1128	1.09586	1.11523	0.0216057			ANTIMYCIN A	0	1.16694	1.14512	1.26617
		180	1.18654	1.2006	1.18536	1.15853	1.34244	1.2147	0.0326541				180	1.51853	1.60535	1.52158	1.58468	1.60065	1.56616	0.0191353				180	1.50429	1.49716	1.52181	1.44138	1.43048	1.47903	0.0181267				180	1.5965	1.5529	1.67686	1.58802	1.49257	1.58137	0.0300722				180	1.02524	0.90742	1.16955
	OLIGOMYCIN	0	1.29473	1.28545	1.1774	1.25956	1.14286	1.232	0.0303968			OLIGOMYCIN	0	1.62262	1.65424	1.61684	1.52126	1.51654	1.5863	0.0282522			OLIGOMYCIN	0	1.49673	1.4076	1.36583	1.43677	1.44874	1.43114	0.0217526			OLIGOMYCIN	0	0.816827	1.01452	0.997138	0.965695	0.999018	0.95864	0.0363289			OLIGOMYCIN	0	1.03699	1.01915	1.07793
		180	1.41283	1.6411	1.33046	1.40479	1.41271	1.44038	0.0525181				180	1.49773	1.4066	1.31401	1.24198	1.49195	1.39045	0.0499794				180	1.51116	1.28583	1.37229	1.41619	1.41776	1.40065	0.0365618				180	1.03737	1.39312	1.13478	1.41313	1.28708	1.25309	0.0731132				180	1.02825	1.05482	0.936866
	AAN	0	1.10689	1.16312	1.04606	1.25242	1.02091	1.11788	0.0417319			AAN	0	1.31555	1.34231	1.27224	1.18478	1.35358	1.29369	0.0306191			AAN	0	1.28993	1.29009	1.26128	1.23595	1.22124	1.2597	0.0139342			AAN	0	1.06972	0.843101	0.896836	0.852422	1.05259	0.942935	0.0491856			AAN	0	0.824452	0.858383	0.755104
		180	1.05863	0.96475	1.21734	1.12301	1.02811	1.07837	0.0430874				180	1.18517	1.16409	1.25057	1.15311	1.23589	1.19777	0.0194028				180	1.06436	1.21811	1.1947	1.25591	1.2704	1.20069	0.0366292				180	0.911727	0.994155	0.830632	0.932139	0.921808	0.918092	0.0261596				180	0.66929	0.844469	0.72809
	KCN	0	1.00729	1.10886	1.05351	0.964412	0.992835	1.02538	0.025362			KCN	0	1.39236	1.26073	1.24475	1.30683	1.32282	1.3055	0.026021			KCN	0	1.68853	1.412	1.4086	1.5676	1.70027	1.5554	0.0636294			KCN	0	1.06643	1.01016	0.918834	1.01244	0.995017	1.00057	0.0237501			KCN	0	1.1968	1.15567	0.980022
		180	0.97145	1.18669	1.02638	1.02061	1.08192	1.05741	0.0367555				180	1.38054	1.52051	1.5818	1.45653	1.61211	1.5103	0.0420176				180	1.56617	1.31248	1.32604	1.38053	1.5067	1.41839	0.050407				180	1.15918	0.924462	1.23957	0.92122	1.03637	1.05616	0.0633238				180	1.5992	1.37438	1.10808
	Figure 4(k) Effects of various inhibitors on electron transport reaction (ETR)											Figure 4(l) Effects of various inhibitors on nonphotochemical quenching (NPQ)											Figure 4(m) Effects of various inhibitors on effective PS II quantum yield (Y(II))											Figure 4(n) Effects of various inhibitors on coefficient of photochemical quenching (qP)
	TREATMENTS	1	2	3	4	5	AVERAGE	SEM				TREATMENTS	1	2	3	4	5	AVERAGE	SEM				TREATMENTS	1	2	3	4	5	AVERAGE	SEM				TREATMENTS	1	2	3	4	5	AVERAGE	SEM
	UNTREATED	18.5	23.4	21.8	23.3	18.5	21.1	1.09864				UNTREATED	0.196	0.173	0.208	0.153	0.184	0.1828	0.00947312				UNTREATED	0.157	0.198	0.184	0.198	0.198	0.187	0.00797496				UNTREATED	0.255	0.306	0.345	0.325	0.255	0.2972	0.0182986
	DCMU	0	0	0	0	0	0	0				DCMU	0.035	0.047	0.031	0.039	0.035	0.0374	0.00271293				DCMU	0	0	0	0	0	0	0				DCMU	0	0	0	0	0	0	0
	ROTENONE	20.9	15.1	12.8	15.8	13.3	15.58	1.44062				ROTENONE	0.216	0.255	0.278	0.251	0.243	0.2486	0.010013				ROTENONE	0.155	0.161	0.138	0.152	0.141	0.1494	0.00431972				ROTENONE	0.267	0.267	0.224	0.235	0.22	0.2426	0.0102596
	TTFA	0	0	0	0	0	0	0				TTFA	0.055	0.078	0.098	0.067	0.071	0.0738	0.00710915				TTFA	0	0	0	0	0	0	0				TTFA	0	0	0	0	0	0	0
	ANTIMYCIN A	15.1	13	10.3	12.1	9.7	12.04	0.96933				ANTIMYCIN A	0.129	0.149	0.118	0.11	0.102	0.1216	0.0081768				ANTIMYCIN A	0.23	0.184	0.137	0.136	0.231	0.1836	0.0210205				ANTIMYCIN A	0.329	0.259	0.255	0.192	0.325	0.272	0.0254126
	OLIGOMYCIN	12.2	13.6	10.6	10.8	11.5	11.74	0.543691				OLIGOMYCIN	0.259	0.176	0.212	0.227	0.184	0.2116	0.015022				OLIGOMYCIN	0.115	0.127	0.135	0.136	0.103	0.1232	0.00629603				OLIGOMYCIN	0.188	0.184	0.208	0.212	0.157	0.1898	0.00984073
	AAN	5.5	7.4	12.1	9.3	8.7	8.6	1.09087				AAN	0.122	0.169	0.176	0.141	0.169	0.1554	0.0102888				AAN	0.063	0.062	0.123	0.079	0.102	0.0858	0.0117873				AAN	0	0.09	0	0	0	0.018	0.018
	KCN	0	0	0	0	0	0	0				KCN	0.169	0.129	0.149	0.141	0.149	0.1474	0.0065238				KCN	0	0	0	0	0	0	0				KCN	0	0	0	0	0	0	0
[truncated: 4 more columns]

## Sheet: Supplementary 1
Supplementary Figure 1. Overview of the images of various tissues of 3-d-old (whole seedlings) and 887 6-d-old (plant tissue) seedlings expressing various sensors.
Supplementary Figure 1(j) The plant diameters of the 27-d-old plants were measured
	REPLICATE	WT	cytosol-iNAP1	TKTP-iNAP4	iNAP4-SRL	cytosol-SoNar	TKTP-SoNar	cytosol-inapc	TKTP-iNAPc	iNAPc-SRL
	1	3.4	3.7	3.7	4	3.6	3.6	3.8	3.5	3.7
	2	3.6	3.5	3.8	3.8	3.4	3.8	3.6	3.5	3.3
	3	3.4	3.6	3.6	3.4	3.8	3.7	3.1	3.7	4.2
	4	3.6	3	3.6	3.5	3.8	3.7	3.6	3.5	3.9
	5	3.8	4	3.7	3.1	3.8	3.8	3.3	3.4	3.8
	AVERAGE	3.56	3.56	3.68	3.56	3.68	3.72	3.48	3.52	3.78
	SE	0.0748331	0.163095	0.0374166	0.156844	0.08	0.0374166	0.124097	0.0489898	0.146287

## Sheet: Supplementary 3
Supplementary Figure 3. In vitro titration.
Supplementary Figure 3 (a) NADPH titration curves of recombinant iNAP1 and iNAP4
	iNAP1
	NADPH	0uM	0.001uM	0.01uM	0.05uM	0.1uM	0.5uM	1uM	2uM	4uM	8uM	10uM	20uM	25uM	50uM	62.5uM	125uM	150uM	200uM	250uM	500uM
	1	0.384013	0.370334	0.378246	0.482873	0.620945	2.46498	3.16947	3.14975	3.22665	3.42157	3.40814	3.21771	3.80003	3.41062	3.46173	3.75478	3.90602	3.72546	3.2119	3.34431
	2	0.381791	0.384677	0.397316	0.496239	0.623045	2.46845	3.22422	2.9874	3.27047	3.40703	3.41008	3.12458	3.86445	3.87516	3.47991	3.86041	3.94072	3.89292	3.27533	3.40693
	3	0.34945	0.370412	0.393976	0.324478	0.316492	2.48135	3.19893	3.04912	3.28133	3.48792	3.347	3.26656	3.39106	3.79827	3.3265	2.65996	3.02445	3.79344	3.25957	3.41794
	AVERAGE	0.371751	0.375141	0.389846	0.43453	0.520161	2.47159	3.19754	3.06209	3.25948	3.43884	3.38841	3.20295	3.68518	3.69468	3.42271	3.42505	3.62373	3.80394	3.24894	3.38973
	SE	0.0111692	0.00476806	0.00587952	0.0551609	0.101836	0.00498106	0.0158216	0.0473135	0.0167139	0.0248969	0.0207119	0.0416449	0.148232	0.143756	0.0483932	0.38376	0.299807	0.0486241	0.0190671	0.0229306
	iNAP4
	NADPH	0uM	0.001uM	0.01uM	0.05uM	0.1uM	0.5uM	1uM	2uM	4uM	8uM	10uM	20uM	25uM	50uM	62.5uM	125uM	150uM	200uM	250uM	500uM
	1	0.673783	0.650065	0.663087	0.683683	0.70679	0.874188	0.837445	0.91953	1.05723	1.81386	1.59984	1.86156	2.66491	3.34559	3.35268	3.78132	3.67601	4.34003	3.12509	4.80458
	2	0.640628	0.665583	0.683297	0.666494	0.625781	0.883459	0.859806	0.862226	1.06753	1.44513	1.60418	1.99192	2.51228	3.48641	3.60989	3.77756	3.54006	3.41045	4.91021	4.24973
	3	0.621701	0.656913	0.657983	0.700338	0.704844	0.917102	0.948131	0.866242	1.15752	1.40269	1.51917	0.959589	2.43137	3.555	3.52361	3.34051	3.85939	5.49225	3.84368	4.7645
	AVERAGE	0.645371	0.65752	0.668122	0.683505	0.679138	0.891583	0.881794	0.882666	1.09409	1.55389	1.5744	1.60436	2.53619	3.46233	3.49539	3.63313	3.69182	4.41424	3.95966	4.60627
	SE	0.0152208	0.00448999	0.00772887	0.00977046	0.0266845	0.0130373	0.033791	0.0184686	0.0318539	0.13056	0.0276405	0.324573	0.0684695	0.0616391	0.0755769	0.146312	0.0925189	0.602108	0.518571	0.178645
	iNAPc
	NADPH	0uM	0.001uM	0.01uM	0.05uM	0.1uM	0.5uM	1uM	2uM	4uM	8uM	10uM	20uM	25uM	50uM	62.5uM	125uM	150uM	200uM	250uM	500uM
	1	0.648928	0.696996	0.624387	0.684211	0.754098	0.58193	0.631711	0.685525	0.628698	0.619469	0.68369	0.659983	0.675846	0.708621	0.727349	0.7	0.69161	0.596336	0.71336	0.79748
	2	0.652885	0.608309	0.658433	0.592727	0.626678	0.527155	0.6288	0.642914	0.6397	0.619583	0.65004	0.697289	0.70008	0.706454	0.707875	0.734811	0.643372	0.658909	0.754256	0.788676
	3	0.625523	0.64622	0.658779	0.688361	0.6432	0.514386	0.472009	0.651127	0.689808	0.667201	0.630019	0.737872	0.480853	0.488574	0.64185	0.764581	0.73951	0.644582	0.769	0.588262
	AVERAGE	0.642445	0.650508	0.6472	0.6551	0.674659	0.541157	0.577507	0.659855	0.652736	0.635418	0.654583	0.698381	0.618926	0.63455	0.692358	0.733131	0.691497	0.633276	0.745539	0.724806
	SE	0.00853798	0.0256914	0.0114068	0.0312092	0.0400051	0.0207169	0.0527555	0.0130522	0.0188064	0.0158918	0.0156592	0.0224911	0.0693901	0.0729905	0.0258723	0.0186619	0.0277529	0.0189269	0.0166427	0.0683191
Supplementary Figure 3 (b) NADH/NAD+ titration curve of normalized data of SoNar
	SoNar
	NADH/NAD= 100uM	0	0.000800641	0.00140196	0.00200401	0.00402414	0.00725806	0.010101	0.0141988	0.0204082	0.0416667	0.0638298	0.111111	0.25	0.5	0.75	1	1.25	1.4	1.7	1.9	2.25	2.5	3.25	3.75
	1	0.386674	0.442564	0.434706	1.30339	0.706209	1.18183	0.656071	1.82754	0.884888	1.41066	2.22017	2.15323	1.99243	2.58535	3.53677	3.29757	3.87609	3.81834	3.72238	4.10528	3.68977	3.5579	4.00678	4.08464
	2	0.384512	0.348436	0.426821	0.676495	0.463421	0.548761	1.41721	0.502848	1.5666	1.32483	1.63454	2.06573	1.99017	2.52924	3.07384	3.21572	3.72667	3.19189	2.64726	2.85662	3.57735	3.13957	3.5834	3.92918
	3	0.419726	0.345524	0.342216	0.441009	0.538073	0.441265	0.56706	1.9904	1.71431	1.3678	1.60988	2.33053	1.90448	2.57038	2.83076	2.87554	2.7003	2.48429	2.35184	2.47673	3.15164	2.63591	3.17267	3.38805
	AVERAGE	0.396971	0.378841	0.401248	0.806965	0.569234	0.723952	0.880113	1.44026	1.3886	1.36777	1.82153	2.18316	1.96236	2.56165	3.14712	3.12961	3.43435	3.16484	2.90716	3.14621	3.47292	3.11113	3.58762	3.80062
	SE	0.0113948	0.0318722	0.0296035	0.257354	0.0717978	0.231032	0.269773	0.471058	0.25544	0.0247761	0.199448	0.0778934	0.0289457	0.0167744	0.207074	0.129216	0.369553	0.385343	0.416434	0.491915	0.163884	0.266537	0.240797	0.211113
	iNAPc
	NADH/NAD= 100uM	0	0.000800641	0.00140196	0.00200401	0.00402414	0.00725806	0.010101	0.0141988	0.0204082	0.0416667	0.0638298	0.111111	0.25	0.5	0.75	1	1.25	1.4	1.7	1.9	2.25	2.5	3.25	3.75
	1	0.443961	0.459323	0.482089	0.470363	0.472929	0.449205	0.469064	0.456763	0.420937	0.452675	0.443472	0.492546	0.589223	0.531142	0.473916	0.461567	0.415121	0.457546	0.463271	0.489947	0.469967	0.478261	0.493437	0.468575
	2	0.445203	0.470337	0.458859	0.462422	0.48056	0.477235	0.468485	0.472494	0.412151	0.42362	0.446468	0.424051	0.532722	0.477522	0.459077	0.470407	0.430126	0.481029	0.471348	0.452211	0.425404	0.419982	0.430193	0.333379
	3	0.440995	0.451275	0.488807	0.471021	0.480199	0.461482	0.440265	0.472837	0.438375	0.403005	0.430727	0.324372	0.531537	0.474325	0.477131	0.457719	0.490932	0.517575	0.480227	0.46995	0.445333	0.476413	0.447298	0.459918
	AVERAGE	0.443387	0.460311	0.476585	0.467935	0.477896	0.462641	0.459271	0.467365	0.423821	0.426433	0.440223	0.413656	0.55116	0.49433	0.470041	0.463231	0.445393	0.485383	0.471615	0.470703	0.446902	0.458218	0.456976	0.420624
	SE	0.00124836	0.00552484	0.00907262	0.00276333	0.00248579	0.00811218	0.00950451	0.0053017	0.00770617	0.0144073	0.00482594	0.0488251	0.0190342	0.0184292	0.00556012	0.00375609	0.0231778	0.0174651	0.00489649	0.0109002	0.0128879	0.0191258	0.0188872	0.043694

## Sheet: Supplementary 4
Supplementary Figure 4. The responses of sensor seedling root tips to different exogenous NADPH or NADH/NAD+ in a semi in vivo condition.
	Supplementary Figure 4 (a) CYTOSOL iNAP1
	NADPH	0 uM	0.1 uM	1.0 uM	4 uM	8 uM	10 uM	25 uM	50 uM	100 uM	500 uM
	1	0.77134	0.747322	0.877884	0.897589	0.987573	0.957879	0.981866	0.99458	0.969583	0.947062
	2	0.700226	0.732098	0.875308	0.824716	0.970183	0.991696	1.00451	0.980062	1.01922	1.03383
	3	0.846962	0.875272	0.876304	0.935746	0.919269	0.991532	0.997392	1.02739	1.02693	1.02314
	AVERAGE	0.772843	0.784897	0.876499	0.886017	0.959008	0.980369	0.994588	1.00068	1.00524	1.00134
	SE	0.0423657	0.0454005	0.000749846	0.0325695	0.020494	0.0112452	0.00668412	0.0139986	0.0179693	0.0273162
	Supplementary Figure 4 (b) CYTOSOL iNAP4
	NADPH	0 uM	0.1 uM	1.0 uM	4 uM	8 uM	10 uM	25 uM	50 uM	100 uM	500 uM
	1	0.910124	0.93806	0.914541	0.966443	0.954007	0.968273	1.02128	0.992382	1.01131	1.04333
	2	0.838089	0.912347	0.937831	0.952943	0.96211	0.992584	1.02073	1.00221	1.01455	1.04012
	3	0.900982	0.874716	0.914136	0.946422	0.988817	0.994024	1.00507	1.05999	1.0498	1.00396
	AVERAGE	0.883065	0.908374	0.922169	0.955269	0.968312	0.98496	1.01569	1.0182	1.02522	1.02914
	SE	0.0226425	0.0183935	0.00783182	0.00589548	0.0105162	0.00835412	0.00531579	0.0210902	0.0123231	0.0126238
	Supplementary Figure 4 (c) CYTOSOL SoNar
	100 uM [NADH/NAD+]	0	0.01	0.04	0.1	0.25	0.5	0.7	1	1.25	1.5	2
	1	0.829688	0.735261	0.793268	0.861899	0.850146	0.920759	0.960632	0.972003	1.03876	0.909798	1.04478
	2	0.743133	0.875076	0.790136	0.820484	0.833643	0.960119	0.961085	1.04708	0.975248	0.940851	1.02562
	3	0.703143	0.802528	0.885924	0.833057	0.866161	0.813438	0.914159	0.913036	0.909912	1.08893	0.900896
	AVERAGE	0.758655	0.804288	0.823109	0.83848	0.849983	0.898105	0.945292	0.977374	0.974639	0.979859	0.990431
	SE	0.0373457	0.0403707	0.0314205	0.0122591	0.00938751	0.043832	0.0155671	0.0387894	0.0371962	0.0552657	0.0451079

## Sheet: Supplementary 5
Supplementary Figure 5. Raw R405/488 ratios obtained from 3-d-old seedlings of two independent iNAP (cytosol, TKTP and SRL) 925 and SoNar (cytosol and TKTP) sensor lines with different confocal laser powers (1%, 2%, 3%, and 4%).
Supplementary Figure 5(b) Graphs represent the data 929 of two independent lines expressing the same sensor
	CYTOSOL iNAP1																							TKTP iNAP4																							iNAP4 SRL
	LINE 1	COTYLEDON				HYPOCOTYL				TRANSITION ZONE				ROOT				ROOT TIP						LINE 1	COTYLEDON				HYPOCOTYL				TRANSITION ZONE				ROOT				ROOT TIP						LINE 1	COTYLEDON
	LASER POWER	0.01	0.02	0.03	0.04	0.01	0.02	0.03	0.04	0.01	0.02	0.03	0.04	0.01	0.02	0.03	0.04	0.01	0.02	0.03	0.04			LASER POWER	0.01	0.02	0.03	0.04	0.01	0.02	0.03	0.04	0.01	0.02	0.03	0.04	0.01	0.02	0.03	0.04	0.01	0.02	0.03	0.04			LASER POWER	0.01	0.02
	1	0.905771	0.822785	0.813485	0.814764	0.852923	0.895021	0.891589	0.876066	0.913299	0.913048	0.906766	0.876066	0.916436	0.925094	0.928485	0.843579	0.822123	0.922933	0.809044	0.790502			1	0.864876	0.81145	0.842461	0.830508	0.893988	0.809905	0.856327	0.874778	0.882885	0.897208	0.856725	0.820409	0.882885	0.92217	0.856725	0.865059	0.779449	0.930992	0.830525	0.851664			1	0.740954	0.82252
	2	0.808878	0.86363	0.869732	0.85683	0.921782	0.919017	0.887295	0.865351	0.897024	0.880438	0.897558	0.937811	0.935498	0.922043	0.851198	0.937449	0.875004	0.802719	0.939374	0.947606			2	0.85455	0.791546	0.775746	0.810456	0.901699	0.883593	0.918628	0.921649	0.875166	0.868032	0.911848	0.903196	0.875166	0.906236	0.877016	0.877129	0.911202	0.913503	0.94737	0.749753			2	0.889207	0.84964
	3	0.843198	0.859043	0.833633	0.814621	0.880797	0.886111	0.863804	0.860268	0.899776	0.88554	0.920753	0.820585	0.825101	0.765395	0.932951	0.893553	0.935652	0.969309	0.883643	0.888859			3	0.783563	0.888805	0.856547	0.845909	0.858148	0.908493	0.888014	0.880355	0.932119	0.914838	0.895114	0.936068	0.903217	0.834605	0.888608	0.919293	0.829249	0.744344	0.782433	0.902295			3	0.909155	0.848007
	AVERAGE	0.852616	0.848486	0.83895	0.828738	0.885167	0.90005	0.880896	0.867228	0.903366	0.893009	0.908359	0.878154	0.892345	0.870844	0.904211	0.891527	0.877593	0.89832	0.877354	0.875656			AVERAGE	0.83433	0.8306	0.824918	0.828957	0.884611	0.867331	0.887656	0.89226	0.896724	0.89336	0.887895	0.886558	0.887089	0.88767	0.874116	0.887161	0.839967	0.862946	0.853443	0.834571			AVERAGE	0.846439	0.840056
	SE	0.0283641	0.0129186	0.0164532	0.0140458	0.0199977	0.00982634	0.00863523	0.00465618	0.00502967	0.0101275	0.00674302	0.0338562	0.0340693	0.0527319	0.0265382	0.0271169	0.0327986	0.0496402	0.0377543	0.0458298			SE	0.0255578	0.0296643	0.0249199	0.0102637	0.0134178	0.0295988	0.0179855	0.0147823	0.0178377	0.013648	0.0163168	0.0344087	0.00836607	0.0269285	0.00931738	0.0164398	0.0384097	0.0595158	0.0489728	0.0448569			SE	0.0530558	0.00878079
	LINE 2	COTYLEDON				HYPOCOTYL				TRANSITION ZONE				ROOT				ROOT TIP						LINE 2	COTYLEDON				HYPOCOTYL				TRANSITION ZONE				ROOT				ROOT TIP						LINE 2	COTYLEDON
	LASER POWER	0.01	0.02	0.03	0.04	0.01	0.02	0.03	0.04	0.01	0.02	0.03	0.04	0.01	0.02	0.03	0.04	0.01	0.02	0.03	0.04			LASER POWER	0.01	0.02	0.03	0.04	0.01	0.02	0.03	0.04	0.01	0.02	0.03	0.04	0.01	0.02	0.03	0.04	0.01	0.02	0.03	0.04			LASER POWER	0.01	0.02
	1	0.860817	0.801349	0.907139	0.779835	0.880796	0.949786	0.907139	0.917683	0.928493	0.836868	0.874696	0.900485	0.840207	0.919549	0.936113	0.854398	0.870161	0.834075	0.851749	0.898288			1	0.882222	0.866453	0.847544	0.839242	0.850717	0.896412	0.913627	0.911049	0.939008	0.895307	0.835407	0.870749	0.910666	0.844572	0.841515	0.861863	0.796444	0.841349	0.843876	0.891081			1	0.883871	0.816378
	2	0.875741	0.858653	0.851261	0.877642	0.860041	0.877118	0.851261	0.895944	0.79361	0.927971	0.941142	0.867816	0.92834	0.912128	0.892703	0.88167	0.905509	0.88155	0.891111	0.881644			2	0.835311	0.847174	0.858907	0.861195	0.841405	0.82932	0.828567	0.811308	0.883989	0.878308	0.883045	0.934062	0.891006	0.949213	0.921248	0.870749	0.917809	0.956315	0.951169	0.833084			2	0.81457	0.827181
	3	0.872926	0.897704	0.841733	0.90064	0.947381	0.871283	0.904603	0.911309	0.939767	0.927155	0.869098	0.913152	0.883087	0.880153	0.840506	0.95135	0.872708	0.915792	0.917353	0.885747			3	0.832331	0.836606	0.829572	0.834799	0.926379	0.837845	0.854907	0.927184	0.927671	0.900195	0.919516	0.851386	0.863303	0.79906	0.891319	0.897787	0.907273	0.777225	0.802842	0.829341			3	0.839889	0.885139
	AVERAGE	0.869828	0.852569	0.866711	0.852706	0.896073	0.899396	0.887668	0.908312	0.88729	0.897331	0.894978	0.893818	0.883878	0.903943	0.889774	0.895806	0.882793	0.877139	0.886738	0.88856			AVERAGE	0.849955	0.850078	0.845341	0.845079	0.872834	0.854526	0.8657	0.88318	0.916889	0.89127	0.879323	0.885399	0.888325	0.864282	0.884694	0.8768	0.873842	0.858296	0.865962	0.851169			AVERAGE	0.84611	0.842899
	SE	0.00457841	0.0279811	0.0204004	0.0370352	0.0263445	0.0252514	0.018218	0.00645196	0.046953	0.0302326	0.0231382	0.0135051	0.025445	0.0120865	0.0276381	0.0288663	0.0113821	0.0236924	0.0190641	0.00500611			SE	0.0161565	0.00873757	0.00853949	0.0081597	0.0269073	0.0210873	0.0251408	0.0362366	0.0167725	0.00663301	0.0243514	0.0249655	0.013738	0.0444517	0.023254	0.0108026	0.0388183	0.0523887	0.0442196	0.0199852			SE	0.0202457	0.0213489
	LINES	1	2	1	2	1	2	1	2															LINES	1	2	1	2	1	2	1	2															LINES	1	2
	LASER POWER	0.01	0.01	0.02	0.02	0.03	0.03	0.04	0.04	AVERAGE														LASER POWER	0.01	0.01	0.02	0.02	0.03	0.03	0.04	0.04	AVERAGE														LASER POWER	0.01	0.01
	COTYLEDON	0.852616	0.869828	0.848486	0.852569	0.83895	0.866711	0.828738	0.852706	0.851325														COTYLEDON	0.83433	0.849955	0.8306	0.850078	0.824918	0.845341	0.828957	0.845079	0.838657														COTYLEDON	0.846439	0.84611
	HYPOCOTYL	0.885167	0.896073	0.90005	0.899396	0.880896	0.887668	0.867228	0.906702	0.890397														HYPOCOTYL	0.884611	0.872834	0.867331	0.854526	0.887656	0.8657	0.89226	0.88318	0.876012														HYPOCOTYL	0.857693	0.86544
	TRANSITION ZONE	0.903366	0.88729	0.893009	0.897331	0.908359	0.894978	0.878154	0.893818	0.894538														TRANSITION ZONE	0.896724	0.916889	0.89336	0.89127	0.887895	0.879323	0.886558	0.885399	0.892177														TRANSITION ZONE	0.885509	0.88546
	ROOT	0.892345	0.883878	0.870844	0.903943	0.904211	0.889774	0.891527	0.895806	0.891541														ROOT	0.887089	0.888325	0.88767	0.864282	0.874116	0.884694	0.887161	0.8768	0.881267														ROOT	0.895295	0.888732
	ROOT TIP	0.877593	0.882793	0.89832	0.877139	0.877354	0.886738	0.875656	0.88856	0.883019														ROOT TIP	0.839967	0.873842	0.862946	0.858296	0.853443	0.865962	0.834571	0.851169	0.855024														ROOT TIP	0.851096	0.877284
	LINES	1	2	1	2	1	2	1	2															LINES	1	2	1	2	1	2	1	2															LINES	1	2
	LASER POWER	0.01	0.01	0.02	0.02	0.03	0.03	0.04	0.04	AVERAGE														LASER POWER	0.01	0.01	0.02	0.02	0.03	0.03	0.04	0.04	AVERAGE														LASER POWER	0.01	0.01
	COTYLEDON	0.0283641	0.00457841	0.0129186	0.0279811	0.0164532	0.0204004	0.0140458	0.0370352	0.0202221														COTYLEDON	0.0255578	0.0161565	0.0296643	0.00873757	0.0249199	0.00853949	0.0102637	0.0081597	0.0164999														COTYLEDON	0.0530558	0.0202457
	HYPOCOTYL	0.0199977	0.0263445	0.00982634	0.0252514	0.00863523	0.018218	0.00465618	0.00645196	0.0149227														HYPOCOTYL	0.0134178	0.0269073	0.0295988	0.0210873	0.0179855	0.0251408	0.0147823	0.0362366	0.0231446														HYPOCOTYL	0.0237678	0.0291138
	TRANSITION ZONE	0.00502967	0.046953	0.0101275	0.0302326	0.00674302	0.0231382	0.0338562	0.0135051	0.0211982														TRANSITION ZONE	0.0178377	0.0167725	0.013648	0.00663301	0.0163168	0.0243514	0.0344087	0.0249655	0.0193667														TRANSITION ZONE	0.0213749	0.0306569
	ROOT	0.0340693	0.025445	0.0527319	0.0120865	0.0265382	0.0276381	0.0271169	0.0288663	0.0293115														ROOT	0.00836607	0.013738	0.0269285	0.0444517	0.00931738	0.023254	0.0164398	0.0108026	0.0191623														ROOT	0.0283545	0.0416649
	ROOT TIP	0.0327986	0.0113821	0.0496402	0.0236924	0.0377543	0.0190641	0.0458298	0.00500611	0.028146														ROOT TIP	0.0384097	0.0388183	0.0595158	0.0523887	0.0489728	0.0442196	0.0448569	0.0199852	0.0433959														ROOT TIP	0.0462518	0.0652561
[truncated: 60 more columns]

## Sheet: Supplementary 6
Supplementary Figure 6. Emission spectra of 10-d-old seedlings expressing different sensors.
	WT																WT
	EXCITATION 405nm	EMISSION WAVELENGTH (nm)	1	2	3	4	5	6	7	8	9	10	AVERAGE	SE			EXCITATION 488nm	EMISSION WAVELENGTH (nm)	1	2	3	4	5	6	7	8	9	10	AVERAGE	SE
		424	7.17688	7.87758	7.75217	6.87948	8.11877	7.90244	6.81795	7.28114	6.69814	6.81952	7.33241	0.169269				424	5.87742	6.06285	6.03271	5.99361	5.99077	5.81324	5.92801	5.98598	5.92207	5.76588	5.93726	0.0301746
		434	8.09819	8.73618	9.52552	7.59618	9.2499	9.0909	7.77528	8.47336	7.76928	8.01311	8.43279	0.217284				434	6.0688	6.2966	6.2429	6.37085	6.38527	6.34509	6.35484	6.33615	6.66044	6.51694	6.35779	0.0493228
		444	9.18538	10.4222	10.2021	8.48293	10.9789	10.8073	8.18401	9.77156	7.84009	8.19617	9.40705	0.373379				444	5.85004	6.11009	6.19075	6.29975	6.0976	6.00193	6.00847	6.15235	5.83207	5.93061	6.04737	0.0476367
		454	9.48092	10.2036	9.2025	8.05976	10.3715	10.1332	8.01385	9.41917	7.90985	8.3212	9.11156	0.30629				454	5.79465	5.76283	5.66116	5.61199	5.56106	5.6015	5.69476	5.68029	6.03692	5.8433	5.72485	0.0446545
		463	10.7425	12.4185	10.5425	9.59879	12.4817	12.1477	9.51379	11.474	9.37003	9.62623	10.7916	0.398708				463	6.27434	6.27524	6.44741	6.32155	6.31458	6.35754	6.42509	6.53642	6.5138	6.58446	6.40504	0.0357174
		473	9.88046	11.4428	9.98877	8.81113	11.5479	11.2194	9.12412	10.794	9.21125	9.35324	10.1373	0.327309				473	6.12371	6.11129	6.39708	6.33363	6.44736	6.45358	6.45289	6.65953	6.72701	6.84031	6.45464	0.0753014
		483	8.214	8.98483	8.71597	8.68411	9.43068	9.45402	8.5293	9.39245	8.49697	8.5442	8.84465	0.140837				483	7.44658	7.55261	7.81717	7.74871	7.69554	7.93159	7.87334	7.92664	7.55838	7.67028	7.72209	0.0530387
		492	6.62444	7.61313	6.95075	6.90564	7.7654	7.80782	7.10381	7.73049	6.67203	6.79145	7.1965	0.15188				492	5.69997	6.08432	6.12823	6.07854	6.14943	6.41703	6.14413	6.35009	5.89942	5.84911	6.08003	0.0689736
		502	12.2131	14.6227	11.7697	10.5912	14.5407	14.2832	10.9784	13.7277	10.768	10.961	12.4456	0.529893				502	7.31935	6.89235	7.56892	7.47389	7.09011	8.37936	7.58783	7.94421	7.48787	7.34618	7.50901	0.132356
		512	11.9899	14.2518	11.7372	10.9254	14.4325	14.108	10.8553	13.7539	10.8025	11.3828	12.4239	0.483729				512	8.34524	7.8091	8.58967	8.35061	7.97052	9.67194	8.33985	9.04042	8.0443	8.21284	8.43745	0.174933
		521	12.2852	14.816	12.3341	10.7791	14.4843	14.4362	10.6974	13.8819	10.7243	11.2906	12.5729	0.535487				521	8.45603	7.41048	8.35536	8.30042	7.59183	9.74782	8.25916	9.27723	7.7121	7.83657	8.2947	0.23412
		531	10.8873	13.3309	11.3634	9.73114	12.7255	12.6514	9.53674	12.1973	9.83517	10.3013	11.256	0.442928				531	7.76391	6.67226	7.48724	7.34575	6.77446	8.45889	7.33308	8.10575	7.2082	7.23641	7.43859	0.174367
		541	10.7008	12.6622	12.4838	9.75958	12.4684	12.4175	9.65481	12.164	9.90328	10.5025	11.2717	0.403254				541	7.59843	7.07045	8.09459	7.82706	7.34986	9.01324	7.91527	8.59462	7.61999	7.61995	7.87035	0.182422
		550	10.0947	11.9703	12.687	9.31662	11.3985	11.4322	9.0344	10.908	9.46873	9.7178	10.6028	0.395386				550	7.86918	7.09044	7.8354	7.71498	7.24068	8.66327	7.64408	8.30589	7.50018	7.58843	7.74525	0.147563
		560	8.96304	10.5037	9.86943	8.42054	10.3125	10.1089	8.1324	9.85218	8.24343	8.55966	9.29657	0.291965				560	6.97171	6.42319	6.97534	6.85074	6.47807	7.88122	6.93013	7.58672	6.49499	6.50641	6.90985	0.155345
		570	8.51292	9.5301	9.56385	7.8902	9.41742	9.36572	7.75198	9.03611	8.02157	8.37283	8.74627	0.227097				570	6.86878	6.44054	6.94379	6.83114	6.38652	7.20696	6.76925	7.25305	6.77683	6.83856	6.83154	0.0875878
		579	7.74853	9.04589	9.18117	7.5807	8.93969	8.70753	7.22765	8.31089	7.47669	7.70688	8.19256	0.230792				579	6.44093	6.24477	6.60842	6.56208	6.21235	7.0285	6.52236	6.87895	6.30268	6.25071	6.50517	0.0876365
		589	7.70971	8.57114	8.4854	7.12646	8.05545	8.14294	7.02423	7.80824	7.25779	7.48101	7.76624	0.173055				589	6.53979	6.16002	6.44942	6.29428	5.9958	6.76894	6.17329	6.5764	6.37038	6.52705	6.38554	0.0736121
		599	9.30188	10.5298	10.3358	8.68488	10.2693	10.9645	8.57224	9.9279	8.71086	9.17371	9.64709	0.273984				599	7.69209	7.19324	7.82505	8.04049	7.19044	8.595	7.67904	8.54995	7.29082	7.35069	7.74068	0.164818
Supplementary Figure 5(a) CYTOSOL iNAP1
	EXCITATION 405nm	EMISSION WAVELENGTH (nm)	1	2	3	4	5	6	7	8	9	10	AVERAGE	SE			EXCITATION 488nm	EMISSION WAVELENGTH (nm)	1	2	3	4	5	6	7	8	9	10	AVERAGE	SE
		424	10.6613	10.2525	7.84347	7.66506	7.68071	7.66241	7.84796	8.14915	7.96039	7.98311	8.37061	0.352496				424	8.40582	8.70377	8.75494	6.73106	6.75178	6.80464	6.3065	6.02086	6.09663	6.26388	7.08399	0.347341
		434	16.3156	15.6541	9.16079	8.85239	9.23722	8.87167	9.30052	9.3961	9.29619	9.07877	10.5163	0.914476				434	12.9387	12.9859	12.9927	8.07154	8.06533	8.10341	6.53497	6.35418	6.58888	6.36792	8.90035	0.916519
		444	16.1252	14.8776	11.0206	10.3166	10.8715	10.1911	11.1884	11.0696	11.2478	10.6521	11.7561	0.640729				444	10.5379	10.4743	10.3251	7.1125	7.18333	7.29877	5.87892	5.92342	6.06289	5.95937	7.67565	0.628856
		454	13.831	12.8418	10.3631	9.73204	10.5501	9.85382	10.7427	10.6017	10.7791	10.0459	10.9341	0.422651				454	8.51821	8.69084	8.65719	6.58141	6.57907	6.47982	5.56884	5.63115	5.77791	5.65748	6.81419	0.413733
		463	16.045	15.2753	13.0994	12.2243	13.1836	12.7914	13.4656	13.4929	13.3561	12.8348	13.5769	0.371549				463	8.87442	8.99438	8.94099	7.37081	7.28335	7.32355	6.46044	6.45285	6.50171	6.58902	7.47915	0.338177
		473	14.7408	15.3771	12.899	12.4299	12.8025	13.1099	13.4787	13.5075	13.1528	12.988	13.4486	0.289922				473	8.94427	8.61402	8.70635	7.41974	7.10135	7.18341	6.68392	6.88657	6.77751	6.89294	7.52101	0.278413
		483	12.4971	18.4178	15.0039	14.7572	13.0777	15.8359	15.0237	16.4579	14.3651	17.1934	15.263	0.568107				483	8.50805	8.70683	8.38522	9.06602	10.4343	9.73809	7.845	7.92762	8.16435	8.16655	8.6942	0.263609
		492	10.528	15.3401	12.6007	12.266	10.8571	13.5739	12.739	14.4541	12.1219	14.3318	12.8813	0.49208				492	6.45008	6.76033	6.58722	7.0802	7.8503	7.55562	6.14991	6.01368	6.23449	6.20242	6.68842	0.197631
		502	30.4263	54.5075	39.8928	39.0365	31.2469	44.2387	40.7889	49.7485	37.2717	49.2838	41.6442	2.49422				502	10.9718	12.6374	11.4492	12.8259	19.4382	17.0342	8.50613	8.2709	9.99786	9.3114	12.0443	1.15686
		512	28.0983	50.0716	36.7034	36.5599	29.312	40.9705	38.3645	46.2137	34.6827	45.6238	38.66	2.27106				512	11.6535	14.2965	12.3239	14.3457	21.7694	19.5627	9.68219	9.79188	11.9342	10.7665	13.6127	1.28843
		521	27.1688	45.0574	32.237	32.5283	26.4044	36.7629	34.3536	40.5513	30.5856	39.8032	34.5453	1.90011				521	12.8258	15.1207	14.1773	15.4242	22.2665	20.3528	9.36401	9.42795	11.6979	10.4081	14.1065	1.38993
		531	22.5203	35.1144	25.5675	26.0691	21.381	29.1151	27.5354	32.0875	24.5024	31.0858	27.4979	1.38041				531	11.2344	12.7441	12.7485	12.9675	18.2213	16.405	8.51055	8.63634	10.2592	8.96263	12.069	1.03518
		541	25.0991	34.3969	21.9927	22.4391	18.5839	24.8905	23.6278	27.017	21.0784	26.4135	24.5539	1.35986				541	16.2103	16.8308	17.1906	14.0325	18.0833	16.0031	8.37345	8.61247	9.66112	9.22145	13.4219	1.25949
		550	25.2162	30.8775	17.1342	17.5254	15.0388	19.2473	18.3774	20.6105	16.556	19.8055	20.0389	1.49047				550	17.088	18.4373	19.7424	13.36	16.4545	14.971	8.12861	8.24978	9.17133	8.50112	13.4104	1.4422
		560	16.1203	20.1615	13.751	14.1406	12.2945	15.3029	15.0802	16.2773	13.325	15.5684	15.2022	0.682834				560	11.7733	11.9492	12.9787	10.59	12.9012	11.4823	7.11123	7.31914	8.0265	7.38055	10.1512	0.766218
		570	14.0515	16.4219	11.2254	11.6222	10.5009	12.2714	12.0679	13.1404	11.1346	12.5126	12.4949	0.544602				570	11.1042	11.1133	12.2277	9.74221	11.4695	10.1987	7.10175	7.18821	7.571	7.36055	9.50771	0.636272
		579	14.1639	15.7066	9.80902	10.2137	9.37312	10.6116	10.761	11.3319	9.77934	10.8396	11.259	0.649861				579	11.7298	11.5707	12.3978	9.33064	10.5292	9.41227	6.39887	6.67653	6.86361	6.57969	9.14891	0.749725
		589	10.7131	11.7564	8.72439	9.03586	8.31677	9.49321	9.64531	9.75219	8.76207	9.42407	9.56234	0.322769				589	8.97811	9.036	9.90728	8.20316	9.11647	8.24669	6.38552	6.61105	6.70748	6.50442	7.96962	0.41433
		599	11.6462	11.6905	9.73701	10.3378	9.44802	10.761	11.0459	11.5219	9.80235	10.6033	10.6594	0.260341				599	9.57729	9.23487	10.4067	9.53802	9.6162	9.40251	7.57017	7.74813	8.07672	7.68696	8.88576	0.320695
Supplementary Figure 5(b) TKTP iNAP4
	EXCITATION 405nm	EMISSION WAVELENGTH (nm)	1	2	3	4	5	6	7	8	9	10	AVERAGE	SE			EXCITATION 488nm	EMISSION WAVELENGTH (nm)	1	2	3	4	5	6	7	8	9	10	AVERAGE	SE
		424	8.04139	8.27077	8.02925	8.43501	7.74673	7.54603	7.36489	8.13292	7.68732	7.70435	7.89587	0.107142				424	6.17339	6.60577	6.20588	6.15176	6.21911	6.07678	5.98369	6.04675	6.07597	5.89041	6.14295	0.0607572
		434	9.11551	8.84459	9.24853	10.1298	8.75841	8.56535	8.28024	9.5918	8.99962	9.07323	9.06071	0.165318				434	6.17211	6.3891	6.27713	6.47344	6.51201	6.42535	6.29527	6.42372	6.38555	6.32829	6.3682	0.032059
		444	11.4004	10.6268	11.4712	12.5825	10.5687	10.176	9.25101	11.6722	10.5499	10.5449	10.8844	0.292074				444	6.07032	6.24496	5.93935	5.97062	6.21415	5.93879	5.86465	6.11216	5.98265	5.95598	6.02936	0.0399461
		454	11.17	10.7901	10.9895	11.9965	9.95924	9.56773	8.7113	11.0693	9.99395	10.0619	10.4309	0.299953				454	5.67713	6.21414	5.56374	5.65953	5.756	5.53281	5.40439	5.40917	5.47494	5.62033	5.63122	0.0743726
		463	14.1108	13.3672	14.4218	15.6389	12.7326	12.1808	10.6871	14.1416	12.5851	12.7027	13.2569	0.439074				463	6.75839	6.55415	6.41196	6.44007	6.37487	6.39286	6.38798	6.57263	6.416	6.39295	6.47019	0.03882
		473	13.4918	13.1059	14.2054	15.5892	12.2938	12.0775	10.5463	13.6641	12.4942	12.4532	12.9921	0.431737				473	6.74055	6.64199	6.42088	6.48379	6.42073	6.57438	6.37371	6.52612	6.79522	6.70454	6.56819	0.0466056
		483	14.9706	16.0321	18.1509	19.2593	14.5203	13.3692	11.3815	14.8247	11.6002	12.3925	14.6501	0.831891				483	8.72597	8.69195	8.34766	8.33703	7.93229	7.92481	7.68551	8.14451	7.68409	8.00372	8.14776	0.117936
		492	12.8445	13.4965	15.4141	16.2425	12.1697	11.0497	9.50727	12.5649	9.46824	10.2074	12.2965	0.736485				492	6.36805	6.48924	6.36864	6.56784	6.18038	6.1866	6.15223	6.47826	6.08624	6.16263	6.30401	0.0539625
		502	40.2425	44.5144	53.0308	57.1945	36.9935	32.1446	24.3955	38.9645	23.4649	27.191	37.8136	3.63759				502	11.8892	12.4464	10.2512	10.6888	8.30492	9.07349	8.05245	10.1789	8.33152	8.26697	9.74839	0.503346
		512	39.0075	42.7179	49.8947	53.4278	34.9074	30.3655	23.7394	37.1235	22.4072	26.356	35.9947	3.35537				512	15.1958	16.6473	13.1095	13.3447	10.1926	10.9442	9.66618	12.8389	9.74492	10.2365	12.1921	0.768893
		521	35.5191	38.9268		47.8314	31.4234	27.9857	21.9779	34.037	20.9134	24.4943	31.4565	2.75823				521	15.9122	17.8031	12.9595	13.3456	9.78896	10.902	9.51093	13.1973	9.59095	10.1807	12.3191	0.903883
		531	28.5427	31.2204	34.5035	37.2536	24.829	22.4719	18.0046	27.3931	17.3787	20.2605	26.1858	2.15839				531	12.8399	14.386	10.5892	10.8753	8.36027	9.03406	8.18079	10.7092	8.31203	9.06692	10.2354	0.658414
		541	25.1163	26.6523	29.3232	31.6339	21.9423	20.0162	16.3714	23.6897	16.0268	18.2795	22.9052	1.69181				541	12.1985	12.9502	10.3287	10.6586	8.55231	8.96666	8.30743	10.213	8.37755	8.97733	9.95303	0.514336
		550	19.8028	20.4398	21.9309	23.5203	17.0548	15.9403	13.5552	18.5672	13.3805	14.9161	17.9108	1.11111				550	11.3449	11.7883	9.32199	9.63538	8.23859	8.57252	8.00863	9.49644	8.02477	8.39476	9.28262	0.42545
		560	15.9955	16.1865	17.2499	18.5204	13.6627	12.9012	11.2628	15.0268	11.2894	12.5585	14.4654	0.795028				560	9.81055	10.0869	8.02856	8.15942	7.03482	7.21154	7.02569	8.03514	7.01286	7.5142	7.99197	0.355481
		570	12.8557	12.7612	13.2155	14.1345	11.1665	10.8868	9.81697	12.2579	9.99168	10.6674	11.7754	0.464473				570	8.88346	8.80619	7.60851	7.65431	7.03486	7.04283	6.95858	7.58019	6.90539	7.25214	7.57265	0.229561
		579	11.3077	11.05	11.7339	12.3384	9.89614	9.91676	8.74726	10.9668	9.07028	9.36189	10.4389	0.382304				579	7.90567	7.96987	7.02699	7.15279	6.43089	6.51451	6.48105	7.0839	6.43493	6.55027	6.95509	0.186258
		589	10.0728	9.75399	9.86762	10.2363	8.67495	8.78926	8.04124	9.65384	8.32232	8.62617	9.20385	0.251238				589	7.7914	7.69169	6.55639	6.60229	6.23093	6.30497	6.19327	6.77341	6.36338	6.41339	6.69211	0.183723
		599	11.3746	11.2356	11.1175	11.5379	9.69825	10.3618	9.70024	11.4359	9.88508	10.2616	10.6608	0.238472				599	9.0724	9.05048	7.78294	7.88625	7.1674	7.54641	7.58812	8.07675	7.73096	7.57661	7.94783	0.200348
Supplementary Figure 5(c) iNAP4 SRL
	EXCITATION 405nm	EMISSION WAVELENGTH (nm)	1	2	3	4	5	6	7	8	9	10	AVERAGE	SE			EXCITATION 488nm	EMISSION WAVELENGTH (nm)	1	2	3	4	5	6	7	8	9	10	AVERAGE	SE
		424	10.9902	8.73465	7.9002	7.30688	6.97678	7.67116	7.4579	7.42525	7.45672	7.2325	7.91522	0.373617				424	6.18206	6.11745	6.03278	6.03703	5.87625	6.16834	5.84189	5.80058	6.02644	5.91687	5.99997	0.0428716
		434	14.7343	10.5501	9.43678	8.32413	8.02279	8.89869	9.33242	8.9295	8.76431	8.51106	9.5504	0.617144				434	6.52966	6.45889	6.50295	6.39143	6.50755	6.40493	6.35496	6.39143	6.51747	6.40199	6.44613	0.0203229
		444	19.8735	12.8211	11.6453	9.44107	8.39324	10.0142	11.011	9.98964	9.63818	9.37016	11.2197	1.04199				444	6.21804	6.01809	6.14794	6.15247	6.11397	5.99224	6.08749	5.92857	5.93902	5.8689	6.04667	0.0361984
		454	19.2566	12.3599	11.3922	9.26277	8.38714	10.3007	10.9751	10.0559	9.77087	9.1819	11.0943	0.97825				454	5.91465	5.9373	5.97527	5.83825	6.00173	5.93236	5.96031	5.9282	5.97348	5.68113	5.91427	0.0294733
		463	22.4831	14.1916	13.6575	11.0845	10.0303	12.3645	13.5281	12.0646	11.672	11.2875	13.2364	1.10536				463	6.33567	6.40313	6.41259	6.43467	6.66174	6.62626	6.6635	6.67675	6.72651	6.39213	6.53329	0.0471667
		473	19.474	12.715	12.8897	11.0835	9.93323	11.6572	12.8209	11.7733	11.6564	11.8036	12.5807	0.815831				473	6.79531	6.57557	6.55012	6.5662	6.95775	6.79313	6.91391	6.66124	6.61876	6.866	6.7298	0.0485999
		483	11.5611	9.6842	10.0361	11.5353	11.1893	11.0863	11.4882	12.6916	11.3324	13.5222	11.4127	0.352357				483	7.70847	8.05598	8.26117	7.7589	7.97363	8.11044	8.14989	7.87551	7.81891	7.95358	7.96665	0.0566804
		492	9.95024	7.73634	8.2723	9.29733	8.7197	9.25902	9.89802	10.2791	9.55331	11.4304	9.43958	0.333109				492	5.8188	5.86177	6.01527	5.81451	5.76546	5.95553	6.31601	6.07787	5.94524	6.27003	5.98405	0.0598946
		502	23.8434	15.7543	17.6976	24.6271	22.3563	23.3899	26.1538	29.4592	23.693	34.3115	24.1286	1.67299				502	8.10909	7.92045	10.4045	8.20869	8.23261	8.33371	9.52816	9.32225	8.63155	8.86505	8.7556	0.247883
		512	22.4789	15.3645	17.1646	23.836	21.607	22.6213	25.1103	28.0565	22.5097	32.5276	23.1276	1.5502				512	8.82909	8.71012	12.6674	9.24152	9.51972	9.58353	11.1889	10.6019	10.084	10.5183	10.0944	0.381392
		521	22.6276	15.258	17.6984	22.2339	19.8545	21.6596	23.8051	25.8329	21.1435	29.6508	21.9764	1.27514				521	8.73721	8.21819	12.5387	9.13962	9.01308	9.19471	11.4987	10.752	9.8823	10.4327	9.94072	0.428887
		531	19.6042	13.5532	15.9119	18.405	16.8247	18.4511	19.9575	21.1345	17.2412	23.7574	18.4841	0.903658				531	7.85321	7.6888	10.3967	8.11801	8.07964	8.33365	10.0079	9.49975	8.75253	8.86139	8.75916	0.294771
		541	18.5688	13.3161	15.4448	16.7788	15.1791	16.8172	17.9619	18.8075	16.1793	20.7179	16.9771	0.671088				541	8.38453	8.25723	10.0555	8.3908	8.56691	8.40629	9.85643	9.24224	8.69184	9.14449	8.89963	0.204478
		550	15.9332	11.8484	13.7551	14.0295	12.7203	14.0494	14.8635	15.1902	13.6014	16.4321	14.2423	0.44368				550	8.23962	7.97786	9.28281	8.02483	8.06322	7.97791	9.20949	8.92148	8.44346	8.47824	8.46189	0.160296
		560	14.3936	10.7228	12.6336	12.1081	10.9796	12.4561	12.9894	12.9425	11.227	13.2381	12.3691	0.359912				560	7.38405	7.04178	8.08209	7.29961	7.38369	7.19487	8.38157	8.09776	7.47315	7.18753	7.55261	0.145838
		570	12.2391	9.72368	11.2903	10.5542	9.61685	10.8323	11.2218	10.9545	10.094	11.3065	10.7833	0.255718				570	7.25349	7.10499	7.72842	7.00214	7.49114	7.21756	7.91657	7.7728	7.3831	7.34937	7.42196	0.0954576
		579	11.2519	8.86115	10.3237	9.3792	8.61176	9.68309	10.0291	9.83297	9.05609	9.8663	9.68953	0.243944				579	6.64727	6.51304	6.82318	6.58628	6.7882	6.39654	7.13806	7.03508	6.69968	6.634	6.72613	0.0720654
		589	10.0153	8.34984	9.49576	8.53817	7.99977	8.96904	9.24659	8.94412	8.55299	9.06475	8.91763	0.186013				589	6.52907	6.499	6.7298	6.50606	6.6592	6.41239	7.05381	6.98274	6.76722	6.75373	6.6893	0.0669901
		599	11.7908	10.2191	10.7923	10.2021	9.75269	11.6898	11.4174	10.9038	10.1406	10.8518	10.776	0.220831				599	7.87405	7.61058	7.80939	7.57952	7.56955	7.57419	8.83587	8.36911	7.98267	7.82671	7.90316	0.129903
Supplementary Figure 5(d) CYTOSOL iNAPc
	EXCITATION 405nm	EMISSION WAVELENGTH (nm)	1	2	3	4	5	6	7	8	9	10	AVERAGE	SE			EXCITATION 488nm	EMISSION WAVELENGTH (nm)	1	2	3	4	5	6	7	8	9	10	AVERAGE	SE
		424	8.58066	8.45485	9.99662	11.6235	9.86426	7.79465	9.10177	8.88314	8.95402	9.13684	9.23904	0.333708				424	6.2201	6.17915	6.20536	6.54416	6.75115	6.88393	6.86094	5.93655	5.96069	6.15836	6.37004	0.113869
		434	10.3096	9.78819	11.6024	15.0061	12.5623	9.13773	11.1006	10.9376	10.74	11.5997	11.2784	0.515664				434	6.3799	6.25093	6.61354	7.2397	7.74729	7.97789	7.95094	6.24975	6.13322	6.29368	6.88368	0.241505
		444	12.3036	12.2063	14.4928	19.277	14.6646	10.9233	14.2499	13.8999	13.7578	15.846	14.1621	0.725478				444	6.00864	6.1394	5.93977	6.12305	6.8329	6.8884	7.06562	5.61442	5.72802	6.05247	6.23927	0.160197
		454	12.3244	12.2096	13.5301	18.3421	13.8261	10.7202	13.5737	13.2741	13.118	15.5858	13.6504	0.655358				454	6.21758	6.13559	6.1684	5.47168	6.20515	6.08902	6.36748	5.55425	5.53365	5.56244	5.93052	0.111436
		463	15.3495	14.8162	16.2932	22.7177	16.9315	13.4916	17.124	16.9259	16.4294	19.2712	16.935	0.80596				463	6.86185	6.86594	6.66142	6.04456	6.7423	6.71889	7.1586	6.30904	6.33391	6.33644	6.6033	0.106605
		473	14.233	14.0072	14.5988	21.1313	16.0358	12.8324	15.878	16.3831	15.1768	17.5278	15.7804	0.731158				473	6.49157	6.83495	6.64772	6.86504	7.17128	6.96001	7.23877	6.35749	6.2923	6.65325	6.75124	0.101711
		483	10.9637	10.0613	10.2146	14.264	13.6946	11.1558	13.0206	12.151	11.7753	12.4763	11.9777	0.448049				483	7.57108	7.92894	7.96651	7.65679	8.12944	7.94113	8.11291	7.81141	7.7879	7.78796	7.86941	0.0573368
		492	9.64455	8.99564	9.11523	13.1163	12.0467	9.47927	11.483	10.7845	10.2786	10.9558	10.59	0.427069				492	5.80267	6.24431	6.04274	6.21952	6.57608	6.3761	6.61277	6.08481	6.0298	6.16685	6.21556	0.0794905
		502	22.8042	19.1721	20.7126	37.4595	34.3709	22.9687	31.4267	27.3227	24.9249	28.0742	26.9236	1.89589				502	8.71133	9.37936	9.42599	8.17147	9.66443	10.0036	9.18938	7.59768	8.22067	8.47592	8.88398	0.242525
		512	21.286	18.2616	18.8114	34.2041	31.8736	21.757	29.2409	25.5964	23.4095	26.0524	25.0493	1.70597				512	9.41692	10.6445	11.0659	9.49003	11.6399	11.4197	10.489	8.97318	9.83414	10.0916	10.3065	0.28375
		521	21.0341	18.3238	18.7654	32.4123	30.8707	20.191	27.3898	24.272	22.5243	24.7991	24.0583	1.54648				521	9.73177	11.5721	11.2922	10.1077	12.4422	12.38	11.1737	8.7111	9.61984	10.2318	10.7262	0.391808
		531	18.0547	16.2919	15.9066	26.3965	25.1128	16.8458	22.3506	20.2134	18.7669	20.2795	20.0219	1.14727				531	8.69096	10.2614	10.0831	8.96971	10.6951	10.5187	9.69512	7.80944	8.67038	8.78912	9.41829	0.304489
		541	16.6931	15.6796	14.7221	24.0131	23.609	15.5597	20.1825	18.377	17.4378	18.6071	18.4881	1.02533				541	9.08963	10.4607	10.4974	10.3704	11.1879	11.495	10.9228	8.13521	8.90026	9.17842	10.0238	0.354016
		550	13.9543	13.4497	12.8968	20.7191	20.3342	12.9538	16.3718	15.3149	14.7766	15.3215	15.6093	0.892508				550	8.7396	9.67694	9.60278	10.976	11.4119	11.7182	11.411	7.83776	8.38577	8.60793	9.83678	0.455732
		560	12.6934	12.1433	11.5045	16.4834	16.0363	11.0331	13.9558	13.4387	12.9186	13.2575	13.3465	0.560413				560	7.86614	9.07874	8.47428	8.40226	8.6696	9.1369	8.81927	6.77894	7.36892	7.62451	8.22196	0.247612
		570	10.6256	10.6824	10.1093	13.9689	13.4475	9.80409	11.6494	11.5647	11.4388	11.2617	11.4552	0.42424				570	7.38049	8.33825	7.92947	8.2224	8.3642	8.70412	8.30862	6.79615	7.09335	7.23117	7.83682	0.207429
		579	9.96297	9.52374	9.55486	13.8728	12.862	9.08856	10.7207	10.6842	10.6516	10.6085	10.753	0.47795				579	6.94431	7.47164	7.43146	8.29316	8.2009	8.5014	8.29532	6.56488	7.0075	6.84489	7.55555	0.225717
		589	9.37878	8.94305	8.79964	12.1498	11.4827	8.22229	9.68795	9.91793	9.77565	9.32912	9.76869	0.379967				589	6.80423	7.22419	7.27644	7.25108	7.335	7.64328	7.33696	6.26849	6.64059	6.71989	7.05002	0.132722
		599	10.5263	10.5155	10.0518	14.2502	13.8899	9.2982	10.9501	11.5494	11.312	10.5534	11.2897	0.504776				599	7.65015	8.64157	8.06676	8.03534	8.21951	8.68427	8.47626	7.3631	7.77704	8.14846	8.10625	0.135296
Supplementary Figure 5(e) TKTP iNAPc
	EXCITATION 405nm	EMISSION WAVELENGTH (nm)	1	2	3	4	5	6	7	8	9	10	AVERAGE	SE			EXCITATION 488nm	EMISSION WAVELENGTH (nm)	1	2	3	4	5	6	7	8	9	10	AVERAGE	SE
		424	9.77491	10.6155	9.12183	8.44159	7.99874	7.21112	7.60504	7.21133	8.10089	7.731	8.38119	0.357061				424	6.23196	6.04092	6.10647	6.20029	6.14875	5.99281	6.27949	6.3808	6.28956	6.32434	6.19954	0.0398776
		434	15.802	14.9232	15.4673	9.88028	8.85514	8.12653	8.75859	8.36	9.35691	8.79139	10.8321	1.00999				434	6.30547	6.33096	6.43574	6.4469	6.49422	6.36473	6.43536	6.44082	6.49662	6.46229	6.42131	0.0207877
		444	15.5547	14.165	15.1481	11.7413	10.113	9.09514	10.1945	9.42363	11.1263	9.99838	11.656	0.765823				444	5.91282	5.79824	5.94643	6.14505	5.97153	5.9929	6.18133	6.08187	6.06536	6.23226	6.03278	0.0421806
		454	13.5486	12.3187	13.2943	11.1759	9.40604	8.89973	10.1956	9.1931	10.806	9.76078	10.8599	0.535095				454	5.71008	5.48332	5.71289	5.76717	5.80154	5.76231	5.83911	5.77088	5.8058	5.85255	5.75056	0.0331987
		463	15.2284	14.1617	15.4898	13.6285	11.3022	10.9899	12.3219	10.8599	13.2066	11.4778	12.8667	0.548277				463	6.41202	6.40631	6.51606	6.35717	6.28091	6.40043	6.38401	6.40532	6.38889	6.41431	6.39654	0.0183071
		473	13.4899	13.3421	14.3085	12.835	10.8707	11.2073	12.0539	10.8911	12.7746	11.2892	12.3062	0.385163				473	6.63666	6.77861	6.77176	6.66011	6.93208	6.84781	6.8513	6.81029	6.77372	6.5146	6.75769	0.038617
		483	9.97443	10.3488	9.84412	10.6349	9.77567	10.8117	11.6986	10.3197	11.067	10.5269	10.5002	0.1874				483	7.45094	7.65861	7.55494	7.95961	7.58493	7.73234	7.67965	8.05492	7.8872	8.33131	7.78944	0.0847507
		492	8.17928	8.36223	8.29269	8.84892	8.09206	8.72512	9.68938	8.152	9.16795	8.54146	8.60511	0.162508				492	5.85608	5.76492	5.64446	6.02044	5.66027	5.72993	5.6425	5.96959	5.90591	6.22133	5.84154	0.0602439
		502	17.4079	19.4157	18.6717	20.5693	17.8892	22.1819	25.7598	19.0653	22.5633	20.1313	20.3655	0.800448				502	7.47647	8.29654	7.34063	9.02518	7.81815	8.42782	7.73546	8.63501	7.72535	10.0725	8.25531	0.263646
		512	16.8311	18.6357	17.8489	19.5157	17.7118	21.8877	25.7019	19.1522	22.205	19.9706	19.9461	0.840824				512	8.5324	9.84349	8.56733	11.3481	8.82083	9.64378	9.00836	10.6055	9.26368	13.6698	9.93032	0.504169
		521	17.3404	19.5772	18.8294	19.0602	16.7816	20.7889	24.5186	18.1523	21.7034	19.2031	19.5955	0.716611				521	8.12503	9.73649	8.29608	11.564	8.59119	9.52786	8.67505	10.6567	8.8014	13.4958	9.74696	0.541046
		531	15.2102	17.2317	16.4754	16.133	14.2851	17.4228	20.4705	15.4002	18.4409	16.3604	16.743	0.560374				531	7.46388	8.50189	7.63815	10.0222	7.69607	8.48888	7.78952	9.35572	8.0308	11.0515	8.60386	0.374747
		541	18.8544	20.4941	20.0556	15.4146	13.5248	15.5652	18.2627	14.3495	17.2225	15.4398	16.9183	0.764994				541	7.90338	8.32281	7.75798	9.59325	7.85617	8.61646	8.27465	9.42058	8.40597	10.5748	8.6726	0.288194
		550	20.7315	21.977	21.4552	12.9717	11.5091	13.2736	15.2373	12.1982	14.3839	13.0603	15.6798	1.29059				550	7.39874	8.17793	7.61924	9.00692	7.65911	7.92089	7.68967	8.70915	8.01364	9.36604	8.15614	0.208065
		560	13.3562	14.8102	14.4509	11.4635	10.1985	11.5432	13.2426	10.6475	12.8753	11.3487	12.3937	0.499992				560	6.76303	7.29635	6.96478	8.09802	6.921	7.35107	7.00872	7.98964	7.20855	8.15689	7.3758	0.164297
		570	12.3602	13.4247	13.1734	10.2755	9.1439	10.3005	11.2499	9.61156	11.2743	10.0112	11.0825	0.470076				570	6.91683	7.12576	6.9978	7.68095	6.84333	7.17691	6.95951	7.78636	7.24828	7.79078	7.25265	0.115994
		579	12.5228	13.4075	13.2253	9.19117	8.41947	9.10405	10.1205	8.83395	10.256	9.03679	10.4118	0.605579				579	6.34739	6.57934	6.31955	7.00954	6.47264	6.60181	6.44641	7.00117	6.51142	6.84875	6.6138	0.0802206
		589	9.92437	10.558	10.4578	8.49689	7.74448	8.51389	9.28608	8.44359	9.49929	8.51348	9.14379	0.300805				589	6.13331	6.51408	6.48983	6.77416	6.4006	6.59097	6.54632	6.82911	6.50943	6.57935	6.53672	0.0606857
		599	10.6417	11.5115	11.2482	10.1158	9.41145	9.89612	11.6724	9.8274	12.1022	10.147	10.6574	0.290037				599	7.47677	7.63603	7.67843	8.16048	7.48576	7.81285	7.54179	8.46944	7.65134	7.78007	7.7693	0.100161
Supplementary Figure 5(f) iNAPc SRL
	EXCITATION 405nm	EMISSION WAVELENGTH (nm)	1	2	3	4	5	6	7	8	9	10	AVERAGE	SE			EXCITATION 488nm	EMISSION WAVELENGTH (nm)	1	2	3	4	5	6	7	8	9	10	AVERAGE	SE
		424	7.35385	7.59964	7.62119	7.07129	7.24485	7.25276	7.20322	7.32621	7.48978	7.28416	7.3447	0.0557545				424	6.42319	6.3549	6.21976	6.24043	6.07516	6.15754	6.16334	6.25324	6.26397	6.19773	6.23493	0.0314995
		434	8.45882	8.5911	9.02757	7.95764	8.03876	8.17105	8.01828	8.38514	8.53901	8.19669	8.33841	0.104407				434	6.60902	6.5902	6.68902	6.60568	6.56736	6.54303	6.50521	6.63943	6.68454	6.72592	6.61594	0.0219714
		444	9.32502	9.43206	10.381	8.62844	8.66388	8.703	8.45639	9.23808	9.3428	8.99445	9.11651	0.178655				444	6.26118	6.15388	6.2525	6.23703	6.15672	6.28951	6.18443	6.18753	6.08278	6.09147	6.1897	0.0222959
		454	8.84159	9.13907	10.0561	8.45915	8.18706	8.38628	8.30621	9.03215	9.36766	8.7523	8.85275	0.181103				454	5.99243	6.02165	5.9287	5.84763	5.64871	5.89375	5.87343	6.00126	6.08093	6.11579	5.94043	0.0426892
		463	10.597	10.9188	11.9238	9.63848	9.30869	9.70593	9.53156	10.3085	10.9255	10.0905	10.2949	0.256182				463	6.68427	6.61185	6.48673	6.53363	6.65908	6.43441	6.34808	6.47321	6.42476	6.40688	6.50629	0.0357638
		473	10.1131	10.6364	11.3358	9.30769	9.01194	9.2691	9.43212	9.9152	10.4473	9.92982	9.93986	0.228293				473	6.84445	6.83373	6.61436	6.71044	6.93157	6.67334	6.4338	6.61896	6.71595	6.63089	6.70075	0.0450903
		483	8.78979	8.89362	9.25159	8.59943	8.30661	8.57444	8.59797	8.97909	9.01444	8.58718	8.75942	0.0878788				483	7.62056	7.59965	7.44069	7.64299	7.75845	7.78107	7.72734	7.6806	7.77225	7.84088	7.68645	0.0366996
		492	6.94247	7.09907	7.61624	6.67228	6.55005	7.0478	6.94987	7.17891	7.45	7.1514	7.06581	0.101196				492	5.70941	5.6842	5.62918	5.76393	5.811	5.8804	5.79133	5.72256	5.89647	5.92463	5.78131	0.0309301
		502	12.9648	12.7243	14.3678	11.7063	10.9241	11.4567	10.8736	12.0435	12.9273	11.5245	12.1513	0.345264				502	7.88448	7.37095	7.27724	7.64813	7.26177	7.40527	7.80361	7.60331	7.40539	7.30163	7.49618	0.0709282
		512	13.2856	12.7525	14.1803	11.8375	10.8575	11.4584	11.0548	12.0797	12.8734	11.7795	12.2159	0.330707				512	8.73004	8.30396	8.20699	8.39513	7.94876	8.05053	8.49859	8.0694	8.24163	8.05466	8.24997	0.0759704
		521	13.2399	12.5152	14.4377	12.3505	11.0856	11.5024	11.0189	11.9348	12.9311	11.524	12.254	0.339392				521	8.56059	7.92558	7.95824	8.56157	7.82095	7.95181	8.77818	8.06148	7.93901	7.91801	8.14754	0.109209
		531	11.862	11.2463	12.8382	11.2283	9.99823	10.2444	9.94828	10.5812	11.5066	10.5646	11.0018	0.289387				531	7.88819	7.30156	7.23751	7.63717	7.14697	7.28157	7.81441	7.28824	7.16819	7.20772	7.39715	0.087151
		541	11.8372	11.1092	12.9179	11.1755	10.0239	10.2205	9.89836	10.5024	11.1341	10.3897	10.9209	0.293855				541	8.5004	8.0147	7.92964	8.28807	7.3798	7.627	8.38745	7.67242	7.42944	7.51695	7.87459	0.130015
		550	10.4721	10.0353	11.2571	10.3261	9.47594	9.35292	9.23376	9.6652	10.1135	9.63736	9.95693	0.195195				550	7.77536	7.52079	7.39297	7.70405	7.26509	7.35909	7.76412	7.56249	7.38786	7.41356	7.51454	0.0573473
		560	9.61887	8.99059	10.3338	9.54357	8.51757	8.52681	8.37838	8.85386	9.17789	8.75726	9.06986	0.193328				560	7.02866	6.746	6.71646	7.13712	6.47657	6.54097	7.0894	6.80401	6.75265	6.57405	6.78659	0.0732427
		570	9.04626	8.70763	9.69912	8.91262	8.30863	8.29333	8.14438	8.41817	8.7887	8.46722	8.67861	0.146347				570	7.04293	6.98417	6.91029	7.28812	6.72341	6.75232	7.06158	6.94286	6.75458	6.83617	6.92964	0.0553402
		579	8.16924	7.85596	8.73554	8.30982	7.62944	7.48542	7.45039	7.59648	8.08416	7.72291	7.90394	0.131021				579	6.66165	6.43454	6.32618	6.54696	6.28722	6.36258	6.59568	6.29825	6.26181	6.36597	6.41409	0.0444384
		589	7.82807	7.49733	8.39679	8.06703	7.57779	7.38481	7.21223	7.46011	7.9469	7.59904	7.69701	0.113456				589	6.49447	6.30164	6.42849	6.5798	6.24694	6.42325	6.58859	6.44634	6.38336	6.35215	6.4245	0.034958
		599	9.9301	8.95573	10.3583	10.0795	8.84314	8.75229	8.79924	8.86041	9.34687	8.91586	9.28414	0.192732				599	7.94501	7.23458	7.50437	7.91471	7.34433	7.38262	7.75432	7.3012	7.27673	7.40517	7.5063	0.084402
Supplementary Figure 5(g) CYTOSOL SoNar
	EXCITATION 405nm	EMISSION WAVELENGTH (nm)	1	2	3	4	5	6	7	8	9	10	AVERAGE	SE			EXCITATION 488nm	EMISSION WAVELENGTH (nm)	1	2	3	4	5	6	7	8	9	10	AVERAGE	SE
		424	8.05844	8.67198	8.40242	7.5511	8.13869	7.51762	7.60226	6.92578	6.94446	7.12674	7.69395	0.192139				424	6.26822	6.52768	6.17542	6.07404	5.99283	5.99225	6.09445	6.00633	6.07946	6.17602	6.13867	0.0517165
		434	8.60498	9.34129	9.31205	8.75437	10.0173	9.04099	8.92925	8.03531	8.11436	8.5252	8.86751	0.189641				434	5.96819	6.09333	5.95098	6.65931	6.52151	6.4684	6.53286	6.53394	6.68377	6.54967	6.3962	0.0886431
		444	10.3587	11.4121	11.5518	9.79596	12.7776	10.5151	9.94508	8.60765	8.75202	9.65487	10.3371	0.408718				444	5.94175	6.05422	6.01434	6.0399	6.0398	6.22578	6.1485	5.99413	6.10526	6.19288	6.07566	0.0286399
		454	10.6101	11.7714	11.4858	9.86227	13.0478	10.1098	9.91896	8.54353	8.44211	9.73452	10.3526	0.452397				454	5.98378	6.09147	5.86085	6.09844	6.0238	5.95496	5.85645	5.76581	5.63617	5.83412	5.91059	0.0466272
		463	12.1891	13.4595	13.5767	11.3702	17.6589	11.8921	11.7781	10.0316	10.0144	12.0693	12.404	0.693805				463	6.57884	6.57073	6.56715	6.54207	6.38898	6.43821	6.42835	6.48521	6.3793	6.49287	6.48717	0.0240294
		473	11.4898	12.6795	12.4405	11.3731	18.5652	11.6445	11.6559	10.3524	10.287	12.3705	12.2859	0.742558				473	6.42855	6.64684	6.51575	7.25167	6.9035	6.8144	7.18445	6.92627	6.87165	6.95855	6.85016	0.0834004
		483	11.0655	11.0004	11.0579	10.2671	15.2063	10.7614	10.6174	9.97959	10.3192	13.0686	11.3343	0.506695				483	7.95316	8.8979	8.62075	8.1568	8.07243	8.36457	8.52879	8.16284	7.78642	8.12457	8.26682	0.10603
		492	9.07736	9.77026	9.20788	8.52981	12.9059	8.63763	8.72131	8.13858	8.51349	10.7197	9.42218	0.45316				492	6.2562	7.23641	6.92593	6.21445	6.00776	6.46654	6.27727	6.18399	5.96038	6.25386	6.37828	0.127418
		502	22.9362	25.9782	22.8873	19.6878	39.812	20.3421	20.3332	17.5341	20.1046	30.8133	24.0429	2.1216				502	9.209	13.4968	11.8848	9.72903	9.15641	10.8806	10.477	9.54284	8.53444	9.10245	10.2014	0.482484
		512	23.2201	24.8465	22.5361	19.3309	37.2379	19.7783	19.7004	17.249	19.3451	29.5052	23.275	1.91229				512	10.9754	17.4957	15.3169	12.6404	11.1286	13.8766	13.5575	11.7706	10.0523	10.7589	12.7573	0.738038
		521	24.3359	24.3196	21.9989	18.0464	35.7704	18.9123	18.6766	16.6083	18.0831	27.1498	22.3901	1.84415				521	12.4263	19.8502	17.0064	12.3591	10.8869	13.9725	13.8901	11.8621	9.97132	10.8765	13.3101	0.965717
		531	20.5603	19.8971	18.4606	15.2892	29.0389	15.8395	15.5726	14.1651	15.0628	21.9857	18.5872	1.43722				531	10.8533	16.0659	13.8023	10.3849	9.5514	11.4924	10.9951	9.89322	8.57839	9.11545	11.0732	0.721448
		541	18.9652	18.3944	17.3272	14.2658	25.9363	14.8018	14.5321	13.1334	14.1076	19.7953	17.1259	1.22538				541	10.7921	14.8202	13.3929	10.2138	9.57132	11.0051	10.3718	9.59464	8.67235	9.26046	10.7695	0.608315
		550	16.0363	15.3043	14.7047	12.119	20.5873	12.5406	12.3476	11.4156	11.9014	15.921	14.2878	0.894932				550	10.3745	13.6768	11.9866	9.14315	8.91718	9.76719	9.37435	8.97798	8.28306	8.56588	9.90667	0.536657
		560	14.0765	13.216	12.7496	10.4076	17.4719	10.9235	10.6149	9.86079	10.0907	12.9822	12.2394	0.749229				560	9.72688	12.2315	10.8519	8.02792	7.77609	8.45868	7.95591	7.58955	6.95803	7.29311	8.68696	0.540773
		570	12.1185	11.1378	11.0573	9.33352	14.5045	9.6431	9.56201	9.14813	9.19505	11.223	10.6923	0.537805				570	8.82896	10.2638	9.31318	7.59914	7.68874	8.02998	7.62653	7.51112	7.09913	7.2984	8.12589	0.321774
		579	10.7184	10.0256	10.1162	8.38392	12.8155	8.97008	8.60281	8.19162	8.19164	9.76021	9.57759	0.458203				579	8.07313	9.17553	8.45506	6.90418	6.82056	7.02337	6.86816	6.74821	6.5613	6.68909	7.33186	0.285039
		589	9.73402	9.18801	9.45542	8.01418	11.4345	8.40382	8.15123	7.81009	7.62328	8.84107	8.86556	0.363801				589	7.6996	8.46635	8.03283	6.86862	6.8838	6.96666	6.63756	6.56444	6.52657	6.45621	7.11026	0.22255
		599	11.9839	11.7686	12.337	9.4059	12.4681	9.62932	9.29887	9.11013	9.00053	9.80531	10.4808	0.460872				599	9.51609	10.9741	10.0773	7.84591	7.712	7.9809	7.49849	7.3484	7.21595	7.43248	8.36016	0.420073
Supplementary Figure 5(h) TKTP SoNar
	EXCITATION 405nm	EMISSION WAVELENGTH (nm)	1	2	3	4	5	6	7	8	9	10	AVERAGE	SE			EXCITATION 488nm	EMISSION WAVELENGTH (nm)	1	2	3	4	5	6	7	8	9	10	AVERAGE	SE
		424	8.29111	8.96302	8.01567	7.95934	8.56095	7.92352	8.11338	7.65718	8.42193	7.62741	8.15335	0.131091				424	6.16757	7.47647	6.56956	6.18384	6.16256	6.31659	6.06305	6.24046	6.30814	6.24674	6.3735	0.129765
		434	8.95984	9.29708	8.56258	9.63022	9.44411	9.23708	9.35673	8.56329	9.98267	8.65266	9.16863	0.150987				434	6.07744	6.68039	6.28922	6.42018	6.29665	6.5748	6.39365	6.45631	6.54081	6.4938	6.42232	0.0541018
		444	11.2408	11.3927	10.3134	12.1941	11.3101	10.9708	11.2058	9.98234	12.2657	10.065	11.0941	0.251045				444	5.68658	6.64017	6.1413	6.16468	6.0321	6.15985	6.04259	6.03902	6.33081	6.34368	6.15808	0.0790727
		454	11.0724	11.513	10.2687	11.7573	10.9534	10.7693	10.8231	9.88802	11.7066	9.65967	10.8411	0.229571				454	5.87844	6.47546	6.17284	5.60917	5.7445	5.7501	5.79377	5.87254	5.93542	5.80914	5.90414	0.0787881
		463	13.9405	14.5887	12.7127	15.4229	13.8285	13.0501	13.3267	11.9867	14.7065	12.133	13.5696	0.359059				463	6.42186	7.1184	6.85011	6.62807	6.49067	6.64035	6.57916	6.51437	6.72946	6.42972	6.64022	0.0678839
		473	13.8259	14.1847	12.2044	14.9861	13.8974	12.6655	13.1367	11.7369	13.9167	12.131	13.2685	0.334474				473	6.80056	7.17312	6.75177	6.66401	6.72637	6.76832	6.82138	6.69358	6.88351	6.75094	6.80336	0.0456454
		483	18.5	17.105	13.8755	16.5584	16.6983	12.6117	13.1837	12.6437	12.8632	13.9423	14.7982	0.691939				483	10.4515	10.2852	9.55782	8.40577	8.79088	10.1773	9.26941	9.292	8.78045	8.73735	9.37476	0.22908
		492	15.1773	16.1008	12.0466	14.097	14.191	10.4745	10.9019	10.2806	10.7199	11.3756	12.5365	0.681101				492	7.50667	8.02787	7.21232	6.47425	6.49409	7.35324	6.73476	6.79091	6.44547	6.52047	6.95601	0.171516
		502	56.6705	60.7237	41.0389	49.2164	49.1015	31.5671	32.1734	30.0695	30.0827	34.9354	41.5579	3.66205				502	20.5835	19.4954	16.1423	10.8795	12.6278	19.0804	14.753	14.9878	12.2078	12.3039	15.3061	1.08594
		512	54.9531	58.2829	39.9813	48.4111	48.3614	30.8016	31.5048	29.7124	28.9211	33.9819	40.4912	3.52402				512	29.9409	27.2234	21.8651	14.4508	17.6405	29.2827	21.0563	21.8955	16.4363	16.6853	21.6477	1.75833
		521	49.7633	52.7291	35.7326	44.0788	44.1331	28.8687	29.2324	27.9028	27.7093	31.4317	37.1582	3.05358				521	32.3891	29.6405	23.5976	14.5695	18.1798	30.1919	21.8214	22.5637	16.9032	17.0483	22.6905	1.97725
		531	39.065	41.1468	28.6602	34.641	34.5607	22.9899	23.4741	22.267	22.7485	25.2959	29.4849	2.29528				531	24.46	23.0632	18.304	11.6792	14.1476	22.6246	16.5216	17.0161	13.2102	13.2887	17.4315	1.44799
		541	32.594	35.1136	24.8488	29.3267	29.4683	20.5455	20.5505	19.9659	20.3479	22.5458	25.5307	1.79039				541	20.1839	19.9104	15.9665	10.9123	12.6763	18.7495	14.2599	14.8371	12.1173	12.2156	15.1829	1.07698
		550	23.93	25.7139	18.9965	22.097	22.2006	16.2558	16.535	15.7863	16.4867	17.6123	19.5614	1.14621				550	16.8513	16.8251	13.8208	9.75217	11.086	15.4906	12.2309	12.605	10.898	10.7469	13.0307	0.821832
		560	19.0242	19.8707	15.0087	17.4872	17.6448	13.587	13.7429	13.0937	14.0404	14.5577	15.8057	0.781271				560	14.114	14.4416	11.9489	8.43755	9.5021	12.6619	10.3644	10.5503	9.12218	9.26151	11.0404	0.676203
		570	14.5527	15.3595	11.9269	13.6437	13.7158	11.1888	11.3537	11.1065	11.6796	11.8878	12.6415	0.486799				570	11.3076	11.8958	10.0521	7.69122	8.32461	10.3265	8.6311	8.97624	8.27354	8.262	9.37406	0.454064
		579	12.6966	13.3873	10.5127	11.7855	11.7924	10.1937	10.0817	9.86103	10.4096	10.634	11.1355	0.38224				579	9.53812	10.437	8.77755	7.08557	7.46498	8.88524	7.98067	7.96217	7.37201	7.44261	8.29459	0.34407
		589	10.8353	11.2573	9.26283	9.9724	10.03	9.07613	8.97381	8.82743	9.33742	9.50148	9.70741	0.256828				589	8.48164	9.43348	8.24247	6.67892	6.82183	7.79581	7.29481	7.34866	6.99805	7.0192	7.61149	0.27686
		599	12.2212	13.5324	11.0509	11.4072	11.9104	10.8837	10.7445	10.7099	11.5264	11.2884	11.5275	0.271668				599	10.256	11.8372	9.99517	7.88899	8.0754	8.74654	8.37179	8.56872	8.46336	8.35016	9.05533	0.394847

## Sheet: Supplementary 7
Supplementary Figure 7. Determination of fluorescence intensities of recombinant 940 iNAP1, iNAP4, iNapc and SoNar with excitation at 405 nm or 485 nm and emission at 520 941 nm.
	NADPH
Supplementary Figure 7(a) NADPH titration curves of iNAP1 when excited at 405 nm																								Supplementary Figure 7(b) NADPH titration curves of iNAP1 when excited at 485 nm																							Supplementary Figure 7(c) NADPH titration curve of iNAP1 R405/485 at the indicated pH.
	Fluorescene intensity EX405																							Fluorescene intensity EX485																							R405/485
pH7.2	NADPH	0uM	0.001uM	0.01uM	0.05uM	0.1uM	0.5uM	1uM	2uM	4uM	8uM	10uM	20uM	25uM	50uM	62.5uM	125uM	150uM	200uM	250uM	500uM			NADPH	0uM	0.001uM	0.01uM	0.05uM	0.1uM	0.5uM	1uM	2uM	4uM	8uM	10uM	20uM	25uM	50uM	62.5uM	125uM	150uM	200uM	250uM	500uM			NADPH	0uM	0.001uM
	1	1632	1640	1650	2178	2894	5113	5075	5015	4991	4871	5129	5035	5015	5139	5045	5485	5225	5345	5691	5115			1	1230	1220	1158	1172	1192	822	746	728	642	676	746	716	742	716	730	786	744	716	764	590			1	1.32683	1.34426
	2	1742	1692	1672	2162	2802	4779	4677	5123	5115	5233	5337	4118	5067	5339	5125	5335	5247	5499	5033	5439			2	1290	1214	1180	1082	1072	762	698	744	752	766	792	600	744	744	682	742	674	694	584	648			2	1.35039	1.39374
	3	1534	1568	1588	2184	2874	5079	5135	5113	5089	5257	5039	4468	4462	4651	4857	4847	5071	5149	4947	5319			3	1220	1146	1112	1184	1092	816	766	754	656	764	690	630	652	654	698	654	690	644	610	658			3	1.25738	1.36824
	AVERAGE	1636	1633.33	1636.67	2174.67	2856.67	4990.33	4962.33	5083.67	5065	5120.33	5168.33	4540.33	4848	5043	5009	5222.33	5181	5331	5223.67	5291			AVERAGE	1246.67	1193.33	1150	1146	1118.67	800	736.667	742	683.333	735.333	742.667	648.667	712.667	704.667	703.333	727.333	702.667	684.667	652.667	632			AVERAGE	1.31153	1.36875
	SE	60.0777	35.9506	25.1484	6.56591	27.9364	106.122	143.714	34.4545	37.7536	124.859	88.2446	267.174	193.583	204.327	79.4313	192.597	55.3655	101.278	234.982	94.5727			SE	21.8581	23.73	20.0333	32.187	37.1184	19.0788	20.177	7.57188	34.5704	29.6723	29.492	34.7627	30.3388	26.5916	14.1107	38.8044	21.1765	21.3021	56.1704	21.1975			SE	0.0279181	0.0142852
	Fluorescene intensity EX405																							Fluorescene intensity EX485																							R405/485
pH7.5	NADPH	0uM	0.001uM	0.01uM	0.05uM	0.1uM	0.5uM	1uM	2uM	4uM	8uM	10uM	20uM	25uM	50uM	62.5uM	125uM	150uM	200uM	250uM	500uM			NADPH	0uM	0.001uM	0.01uM	0.05uM	0.1uM	0.5uM	1uM	2uM	4uM	8uM	10uM	20uM	25uM	50uM	62.5uM	125uM	150uM	200uM	250uM	500uM			NADPH	0uM	0.001uM
	1	1580	1484	1932	2028	2450	5049	5155	5459	5569	5205	5353	5249	4775	5595	5497	5231	5375	5505	5575	5321			1	2250	2036	2432	2192	1956	1266	1070	1098	1052	1042	1012	986	860	1030	1028	954	996	1006	1002	936			1	0.702222	0.72888
	2	1428	1574	1880	1854	2468	4789	5937	5265	5961	5245	6107	4298	5159	5849	5513	5423	5299	5189	5463	4713			2	1994	2114	2282	1900	1978	1292	1230	1128	1092	1028	1140	832	940	1080	1034	950	972	922	932	844			2	0.716148	0.74456
	3	1616	1448	1778	1954	2570	4967	5303	5471	4194	5261	5215	4595	4785	5397	5607	5895	5923	6103	5499	6185			3	2180	2068	2240	2006	2040	1278	1068	1066	834	998	1010	850	858	1010	992	1050	1002	1048	1006	1042			3	0.741284	0.700193
	AVERAGE	1541.33	1502	1863.33	1945.33	2496	4935	5465	5398.33	5241.33	5237	5558.33	4714	4906.33	5613.67	5539	5516.33	5532.33	5599	5512.33	5406.33			AVERAGE	2141.33	2072.67	2318	2032.67	1991.33	1278.67	1122.67	1097.33	992.667	1022.67	1054	889.333	886	1040	1018	984.667	990	992	980	940.667			AVERAGE	0.719885	0.724545
	SE	57.6117	37.47	45.2303	50.416	37.3631	76.742	239.836	66.7566	535.754	16.6533	277.211	280.904	126.366	130.815	34.3123	197.279	196.562	268.002	33.0118	427.066			SE	76.3879	22.6372	58.2752	85.3411	25.1484	7.51295	53.6698	17.901	80.1693	12.9786	43.0039	48.6118	27.0062	20.8167	13.1149	32.6871	9.16515	37.0405	24.0278	57.2053			SE	0.01143	0.0129897
	Fluorescene intensity EX405																							Fluorescene intensity EX485																							R405/485
pH8.1	NADPH	0uM	0.001uM	0.01uM	0.05uM	0.1uM	0.5uM	1uM	2uM	4uM	8uM	10uM	20uM	25uM	50uM	62.5uM	125uM	150uM	200uM	250uM	500uM			NADPH	0uM	0.001uM	0.01uM	0.05uM	0.1uM	0.5uM	1uM	2uM	4uM	8uM	10uM	20uM	25uM	50uM	62.5uM	125uM	150uM	200uM	250uM	500uM			NADPH	0uM	0.001uM
	1	1476	1376	1618	1976	2374	4943	4777	4322	5011	4773	4555	4481	4649	5289	4757	5457	5315	5059	5349	5361			1	4102	3612	4136	3788	3298	2132	1706	1474	1752	1544	1486	1582	1552	1744	1504	1744	1660	1644	1668	1618			1	0.359824	0.380952
	2	1346	1438	1648	1792	2374	4961	4667	5385	4747	5185	5131	3586	4969	4867	5571	5913	5991	5805	5479	5377			2	3620	3990	4050	3414	3148	2058	1658	1850	1604	1750	1746	1178	1628	1564	1764	1856	1766	1836	1718	1618			2	0.371823	0.360401
	3	1546	1416	1578	1940	2560	4905	4999	4537	5289	4941	4605	3618	5469	5231	5189	5315	5053	4843	5391	5553			3	3916	3800	3804	3466	3470	2150	1774	1592	1726	1608	1532	1258	1802	1588	1742	1672	1546	1546	1664	1782			3	0.394791	0.372632
	AVERAGE	1456	1410	1614.67	1902.67	2436	4936.33	4814.33	4748	5015.67	4966.33	4763.67	3895	5029	5129	5172.33	5561.67	5453	5235.67	5406.33	5430.33			AVERAGE	3879.33	3800.67	3996.67	3556	3305.33	2113.33	1712.67	1638.67	1694	1634	1588	1339.33	1660.67	1632	1670	1757.33	1657.33	1675.33	1683.33	1672.67			AVERAGE	0.375479	0.371328
	SE	58.5947	18.1475	20.2759	56.3008	62	16.5059	97.6411	324.491	156.479	119.607	184.233	293.146	238.607	132.066	235.129	180.386	279.43	291.416	38.3029	61.507			SE	140.344	109.12	99.4809	116.967	93.0257	28.1504	33.6518	111.022	45.6216	60.8714	80.1083	123.512	73.994	56.4269	83.2426	53.533	63.5225	85.1691	17.3718	54.6667			SE	0.0102581	0.00596835
	Fluorescene intensity EX405																							Fluorescene intensity EX485																							R405/485
pH8.4	NADPH	0uM	0.001uM	0.01uM	0.05uM	0.1uM	0.5uM	1uM	2uM	4uM	8uM	10uM	20uM	25uM	50uM	62.5uM	125uM	150uM	200uM	250uM	500uM			NADPH	0uM	0.001uM	0.01uM	0.05uM	0.1uM	0.5uM	1uM	2uM	4uM	8uM	10uM	20uM	25uM	50uM	62.5uM	125uM	150uM	200uM	250uM	500uM			NADPH	0uM	0.001uM
	1	1686	1576	1648	2034	2426	5133	6011	5595	5893	5831	6019	5991	5941	6155	6500	4008	4300	6738	6384	6632			1	6834	6542	6732	6430	5791	3848	3284	2692	2798	2682	2698	2666	2526	2844	2712	1456	1592	2856	2666	2736			1	0.246708	0.240905
	2	1520	1594	1782	2076	2430	4841	5519	5417	4927	5685	6201	5403	5549	5395	6033	3000	4360	6321	6051	6287			2	6197	6370	6930	6386	5781	3624	2964	2748	2308	2626	2778	2476	2320	2194	2504	1060	1600	2564	2478	2546			2	0.24528	0.250235
	3	1444	1532	1638	1536	1522	4681	5557	5879	5723	5851	5819	5247	5671	7380	7218	5979	5789	5655	7548	7546			3	6432	6358	6424	7226	7128	3486	3008	2922	2672	2640	2656	2300	2702	3062	3134	3066	2768	2354	3106	3046			3	0.224502	0.240956
	AVERAGE	1550	1567.33	1689.33	1882	2126	4885	5695.67	5630.33	5514.33	5789	6013	5547	5720.33	6310	6583.67	4329	4816.33	6238	6661	6821.67			AVERAGE	6487.67	6423.33	6695.33	6680.67	6233.33	3652.67	3085.33	2787.33	2592.67	2649.33	2710.67	2480.67	2516	2700	2783.33	1860.67	1986.67	2591.33	2750	2776			AVERAGE	0.23883	0.244032
	SE	71.4516	18.415	46.4232	173.424	302.002	132.323	158.048	134.533	297.739	52.3195	110.315	226.522	115.818	578.237	344.628	874.813	486.642	315.378	453.798	375.611			SE	185.981	59.4344	147.216	272.962	447.343	105.479	100.142	69.2467	146.907	16.8259	35.7833	105.681	110.387	260.709	185.33	613.413	390.673	145.558	186.09	145.717			SE	0.00717562	0.00310166
Supplementary Figure 7(e) NADPH titration curves of iNAP4 when excited at 405 nm																								Supplementary Figure 7(f) NADPH titration curves of iNAP4 when excited at 485 nm																							Supplementary Figure 7(g) NADPH titration curve of iNAP4 R405/485 at the indicated pH.
	Fluorescene intensity EX405																							Fluorescene intensity EX485																							R405/485
pH7.2	NADPH	0uM	0.001uM	0.01uM	0.05uM	0.1uM	0.5uM	1uM	2uM	4uM	8uM	10uM	20uM	25uM	50uM	62.5uM	125uM	150uM	200uM	250uM	500uM			NADPH	0uM	0.001uM	0.01uM	0.05uM	0.1uM	0.5uM	1uM	2uM	4uM	8uM	10uM	20uM	25uM	50uM	62.5uM	125uM	150uM	200uM	250uM	500uM			NADPH	0uM	0.001uM
	1	1728	1814	1816	1760	1706	1994	2054	2146	2470	3310	3310	3744	3398	4354	4046	4529	4773	4430	5635	6893.5			1	786	802	802	774	726	740	788	772	740	708	632	614	552	574	536	544	566	538	648	752			1	2.19847	2.26185
	2	1890	1780	1778	2074	1648	1944	2034	2222	2470	3108	3244	3624	3748	5229	5283	4477	5639	5959	6227	6749.5			2	886	804	782	894	730	798	796	698	686	662	640	600	576	666	722	556	672	714	722	745			2	2.13318	2.21393
	3	1988	1772	2186	2170	2212	1932	2006	2106	2500	3080	3186	4969	4809	5555	5341	5767	5481	5771	5121	6640			3	920	800	958	970	942	776	774	726	714	658	676	786	760	740	716	696	680	654	582	732			3	2.16087	2.215
	AVERAGE	1868.67	1788.67	1926.67	2001.33	1855.33	1956.67	2031.33	2158	2480	3166	3246.67	4112.33	3985	5046	4890	4924.33	5297.67	5386.67	5661	6761			AVERAGE	864	802	847.333	879.333	799.333	771.333	786	732	713.333	676	649.333	666.667	629.333	660	658	598.667	639.333	635.333	650.667	743			AVERAGE	2.16418	2.23026
	SE	75.8097	12.8755	130.13	123.808	179.118	18.9854	13.9204	34.0196	10	72.4523	35.8205	429.732	424.208	358.57	422.332	421.601	266.269	481.402	319.539	73.4047			SE	40.2161	1.1547	55.6337	57.0536	71.3427	16.905	6.4291	21.5716	15.592	16.0416	13.5319	59.8034	65.6997	48.0139	61.0246	48.7898	36.7393	51.657	40.4365	5.85947			SE	0.0189201	0.0157964
	Fluorescene intensity EX405																							Fluorescene intensity EX485																							R405/485
pH7.5	NADPH	0uM	0.001uM	0.01uM	0.05uM	0.1uM	0.5uM	1uM	2uM	4uM	8uM	10uM	20uM	25uM	50uM	62.5uM	125uM	150uM	200uM	250uM	500uM			NADPH	0uM	0.001uM	0.01uM	0.05uM	0.1uM	0.5uM	1uM	2uM	4uM	8uM	10uM	20uM	25uM	50uM	62.5uM	125uM	150uM	200uM	250uM	500uM			NADPH	0uM	0.001uM
	1	1794	1656	1862	1672	1686	1726	1878	1466	2320	2812	3154	3876	3950	5061	4827	4877	5207	4819	5205	5345			1	1394	1224	1394	1270	1248	1168	1140	828	1072	992	954	1064	870	878	876	786	786	756	748	752			1	1.28694	1.35294
	2	1470	1448	1810	1642	1606	1728	1842	1752	2272	2798	3684	3736	6600	7240	4835	7604	6159	7404	5111	7382			2	1200	1164	1422	1182	1192	1218	1168	1096	1130	1096	1016	942	1404	1214	856	1132	930	1070	734	1036			2	1.225	1.24399
	3	1626	1710	1622	1560	1870	1990	2024	1782	2740	3450	3876	3392	5563	6794	7174	6906	6241	7310	5489	6874			3	1208	1284	1240	1174	1312	1302	1230	1138	1336	1172	1260	1168	1142	1170	1214	1078	912	1074	792	954			3	1.34603	1.33178
	AVERAGE	1630	1604.67	1764.67	1624.67	1720.67	1814.67	1914.67	1666.67	2444	3020	3571.33	3668	5371	6365	5612	6462.33	5869	6511	5268.33	6533.67			AVERAGE	1267.33	1224	1352	1208.67	1250.67	1229.33	1179.33	1020.67	1179.33	1086.67	1076.67	1058	1138.67	1087.33	982	998.667	876	966.667	758	914			AVERAGE	1.28599	1.30957
	SE	93.5521	79.8693	72.8957	33.473	78.1565	87.6686	55.6457	100.706	148.647	215.038	215.902	143.796	770.989	664.59	781.003	817.876	331.845	846.435	113.621	612.158			SE	63.3754	34.641	56.5803	30.7535	34.6667	39.0953	26.5916	97.0933	80.1027	52.1707	93.3976	65.3095	154.162	105.435	116.144	107.47	45.299	105.34	17.4738	84.388			SE	0.0349406	0.0333551
	Fluorescene intensity EX405																							Fluorescene intensity EX485																							R405/485
pH8.1	NADPH	0uM	0.001uM	0.01uM	0.05uM	0.1uM	0.5uM	1uM	2uM	4uM	8uM	10uM	20uM	25uM	50uM	62.5uM	125uM	150uM	200uM	250uM	500uM			NADPH	0uM	0.001uM	0.01uM	0.05uM	0.1uM	0.5uM	1uM	2uM	4uM	8uM	10uM	20uM	25uM	50uM	62.5uM	125uM	150uM	200uM	250uM	500uM			NADPH	0uM	0.001uM
	1	2044	2244	2154	2232	2066	2264	2328	2622	2876	3616	3976	4645	5279	5725	6307	6870	6604	6594	6926	6882			1	3186	3208	3102	3162	3116	3298	2948	3010	2884	2630	2596	2274	2426	1864	2040	1784	1700	1796	1722	1592			1	0.641557	0.699501
	2	2386	2134	2144	2124	2226	2334	2490	2660	2894	3736	4132	4507	5177	6043	6313	6634	6824	7580	6714	7194			2	4004	3142	3184	3076	3278	3208	3288	3126	2812	2564	2414	2148	2182	1980	1960	1856	1798	1906	1764	1632			2	0.595904	0.679185
	3	2344	1984	2214	2096	2242	2148	2484	2602	2874	3762	4034	4473	5145	5839	6119	6788	6554	6892	6900	6982			3	3734	3014	3212	3100	3182	3074	3140	2970	3054	2424	2418	2182	2288	1958	2006	1764	1728	1760	1688	1654			3	0.627745	0.658261
	AVERAGE	2258	2120.67	2170.67	2150.67	2178	2248.67	2434	2628	2881.33	3704.67	4047.33	4541.67	5200.33	5869	6246.33	6764	6660.67	7022	6846.67	7019.33			AVERAGE	3641.33	3121.33	3166	3112.67	3192	3193.33	3125.33	3035.33	2916.67	2539.33	2476	2201.33	2298.67	1934	2002	1801.33	1742	1820.67	1724.67	1626			AVERAGE	0.621735	0.678983
	SE	107.685	75.351	21.8581	41.4622	56.1902	54.2382	53.0283	17.0098	6.35959	44.9642	45.5241	52.5907	40.4035	93.0161	63.6902	69.1761	82.9324	291.961	66.7566	91.9807			SE	240.639	56.9483	33.0051	25.6212	47.0319	65.0777	98.4231	46.7808	71.7434	60.7326	60.0111	37.6357	70.6384	35.5715	23.1805	27.9364	29.1433	43.9141	21.9798	18.1475			SE	0.013517	0.0119053
	Fluorescene intensity EX405																							Fluorescene intensity EX485																							R405/485
pH8.4	NADPH	0uM	0.001uM	0.01uM	0.05uM	0.1uM	0.5uM	1uM	2uM	4uM	8uM	10uM	20uM	25uM	50uM	62.5uM	125uM	150uM	200uM	250uM	500uM			NADPH	0uM	0.001uM	0.01uM	0.05uM	0.1uM	0.5uM	1uM	2uM	4uM	8uM	10uM	20uM	25uM	50uM	62.5uM	125uM	150uM	200uM	250uM	500uM			NADPH	0uM	0.001uM
	1	1554	1590	1696	1796	1812	1792	1684	1796	1866	2478	3060	3310	3754	4386	4805	5245	5211	5277	6519	5537			1	3590	3760	3952	4010	3800	3788	3482	2960	2704	2150	2922	2546	2276	2066	2070	1892	2050	1920	2798	1590			1	0.432869	0.422872
	2	2348	1576	1952	1736	1682	1702	1724	1832	2450	2786	3062	3322	4304	4460	3744	4985	5361	5935	7219	7947			2	5705	3640	4414	3976	3984	3560	3472	3220	3516	3034	2916	2388	2768	2016	1498	1800	2190	2748	1972	2580			2	0.411569	0.432967
	3	2162	1570	1786	1670	1438	1608	1566	1972	1904	2886	2854	3070	4042	4647	3918	7592	5535	6831	7634	5995			3	5413	3674	4194	3640	3024	3240	2860	3450	2520	3238	2870	4581	2686	2060	1606	3100	2074	1964	2664	1736			3	0.399409	0.427327
	AVERAGE	2021.33	1578.67	1811.33	1734	1644	1700.67	1658	1866.67	2073.33	2716.67	2992	3234	4033.33	4497.67	4155.67	5940.67	5369	6014.33	7124	6493			AVERAGE	4902.67	3691.33	4186.67	3875.33	3602.67	3529.33	3271.33	3210	2913.33	2807.33	2902.67	3171.67	2576.67	2047.33	1724.67	2264	2104.67	2210.67	2478	1968.67			AVERAGE	0.414616	0.427722
	SE	239.756	5.92546	74.9785	36.3868	109.624	53.1204	47.4271	53.6822	188.653	122.775	69.0024	82.0731	158.83	77.6624	328.529	829.071	93.6162	450.351	325.359	738.924			SE	661.724	35.7087	133.418	118.075	294.169	158.935	205.687	141.539	305.979	333.901	16.4249	706.141	152.186	15.7621	175.459	418.843	43.2255	268.967	255.94	308.559			SE	0.00977853	0.00292077
Supplementary Figure 7(i) NADPH titration curves of iNAPc when excited at 405 nm																								Supplementary Figure 7(j) NADPH titration curves of iNAPc when excited at 485 nm																							Supplementary Figure 7(k) NADPH titration curve of iNAPc R405/485 at the indicated pH.
	Fluorescene intensity EX405																							Fluorescene intensity EX485																							R405/485
pH7.2	NADPH	0uM	0.001uM	0.01uM	0.05uM	0.1uM	0.5uM	1uM	2uM	4uM	8uM	10uM	20uM	25uM	50uM	62.5uM	125uM	150uM	200uM	250uM	500uM			NADPH	0uM	0.001uM	0.01uM	0.05uM	0.1uM	0.5uM	1uM	2uM	4uM	8uM	10uM	20uM	25uM	50uM	62.5uM	125uM	150uM	200uM	250uM	500uM			NADPH	0uM	0.001uM
	1	1876	2004	1788	1904	1856	1948	1804	1822	1802	1956	1780	1952	1898	1834	2038	1914	2100	2688	1804	1804			1	682	704	642	686	664	736	698	652	644	714	650	732	704	734	770	710	744	924	646	606			1	2.75073	2.84659
	2	1628	1736	1816	1918	1538	1598	1846	1718	1914	1754	1644	1242	1830	2102	1970	1674	2590	2608	1994	2692			2	530	604	604	660	532	582	660	620	644	616	640	504	682	798	754	634	946	904	736	922			2	3.0717	2.87417
	3	1458	1602	1552	1714	1542	1642	1710	1646	1504	1648	1684	1542	1568	1902	2584	2360	2598	2512	2584	2544			3	526	532	564	638	546	532	638	612	530	592	654	632	572	698	1000	896	996	828	896	862			3	2.77186	3.01128
	AVERAGE	1654	1780.67	1718.67	1845.33	1645.33	1729.33	1786.67	1728.67	1740	1786	1702.67	1578.67	1765.33	1946	2197.33	1982.67	2429.33	2602.67	2127.33	2346.67			AVERAGE	579.333	613.333	603.333	661.333	580.667	616.667	665.333	628	606	640.667	648	622.667	652.667	743.333	841.333	746.667	895.333	885.333	759.333	796.667			AVERAGE	2.86476	2.91068
	SE	121.364	118.177	83.7244	65.7909	105.34	110.069	40.205	51.086	122.349	90.3401	40.354	205.778	100.6	80.4322	194.327	200.985	164.683	50.8768	234.829	274.676			SE	51.3463	49.8709	22.5191	13.8724	41.8622	61.3877	17.5246	12.2202	38	37.3155	4.16333	65.9832	40.8303	29.2423	79.4677	77.8232	77.031	29.2423	73.1057	96.894			SE	0.103646	0.0509252
	Fluorescene intensity EX405																							Fluorescene intensity EX485																							R405/485
pH7.5	NADPH	0uM	0.001uM	0.01uM	0.05uM	0.1uM	0.5uM	1uM	2uM	4uM	8uM	10uM	20uM	25uM	50uM	62.5uM	125uM	150uM	200uM	250uM	500uM			NADPH	0uM	0.001uM	0.01uM	0.05uM	0.1uM	0.5uM	1uM	2uM	4uM	8uM	10uM	20uM	25uM	50uM	62.5uM	125uM	150uM	200uM	250uM	500uM			NADPH	0uM	0.001uM
	1	2118	1856	2058	1840	1576	1576	1740	1840	1110	1278	1122	1204	1600	1690	1874	1768	1828	1770	1966	1986			1	1132	1016	1092	1014	972	898	1000	1078	644	688	628	738	866	908	1056	956	1024	932	1016	958			1	1.87102	1.82677
	2	1612	2008	1714	1856	1660	1804	1776	1614	1806	1912	1866	1156	1924	1864	1436	1692	1694	1734	1618	1720			2	892	1018	912	996	948	952	860	800	968	984	938	702	1034	988	810	888	964	948	878	834			2	1.80717	1.9725
	3	1710	1770	1814	1918	1746	1808	1808	1624	1808	1868	1934	1824	1908	1792	1988	1350	1436	1332	1786	2066			3	918	950	944	944	880	960	948	816	896	992	1034	930	958	980	964	744	752	724	912	1024			3	1.86275	1.86316
	AVERAGE	1813.33	1878	1862	1871.33	1660.67	1729.33	1774.67	1692.67	1574.67	1686	1640.67	1394.67	1810.67	1782	1766	1603.33	1652.67	1612	1790	1924			AVERAGE	980.667	994.667	982.667	984.667	933.333	936.667	936	898	836	888	866.667	790	952.667	958.667	943.333	862.667	913.333	868	935.333	938.667			AVERAGE	1.84698	1.88747
	SE	154.938	69.5797	102.163	23.7861	49.0759	76.6754	19.6412	73.7232	232.334	204.395	260.075	215.113	105.435	50.4777	168.25	128.553	115.032	140.385	100.479	104.582			SE	76.038	22.3408	55.4417	20.9868	27.552	19.4708	40.8575	90.1184	98.2242	100.027	122.509	70.7672	48.5707	25.4384	71.762	62.4962	82.5052	72.148	41.5104	55.6936			SE	0.0200463	0.0437886
	Fluorescene intensity EX405																							Fluorescene intensity EX485																							R405/485
pH8.1	NADPH	0uM	0.001uM	0.01uM	0.05uM	0.1uM	0.5uM	1uM	2uM	4uM	8uM	10uM	20uM	25uM	50uM	62.5uM	125uM	150uM	200uM	250uM	500uM			NADPH	0uM	0.001uM	0.01uM	0.05uM	0.1uM	0.5uM	1uM	2uM	4uM	8uM	10uM	20uM	25uM	50uM	62.5uM	125uM	150uM	200uM	250uM	500uM			NADPH	0uM	0.001uM
	1	1608	2166	1984	2176	2068	2056	1766	1816	1886	1924	1890	1826	2132	2236	2074	2172	2156	2170	2286	2220			1	1978	2454	2342	2518	2536	2362	2240	2110	2206	2392	2410	2236	2474	2550	2484	2454	2408	2478	2578	2284			1	0.812942	0.882641
	2	1966	1912	2020	1986	1716	2104	1928	1902	1546	1810	2234	1228	2152	2122	2158	2070	2158	2048	2188	2090			2	2270	2202	2424	2252	2048	2288	2346	2256	2008	2160	2714	1524	2516	2532	2486	2266	2336	2276	2404	1904			2	0.866079	0.868302
	3	1856	1988	1720	1856	1906	1690	1834	1858	1838	2034	1290	1872	1896	1870	1652	1718	1856	1876	2042	2042			3	2306	2398	2270	2236	2110	2132	2288	2096	2296	2468	1506	2310	2390	2228	1972	1960	2104	2206	2350	2014			3	0.804857	0.829024
	AVERAGE	1810	2022	1908	2006	1896.67	1950	1842.67	1858.67	1756.67	1922.67	1804.67	1642	2060	2076	1961.33	1986.67	2056.67	2031.33	2172	2117.33			AVERAGE	2184.67	2351.33	2345.33	2335.33	2231.33	2260.67	2291.33	2154	2170	2340	2210	2023.33	2460	2436.67	2314	2226.67	2282.67	2320	2444	2067.33			AVERAGE	0.82796	0.859989
	SE	105.874	75.2684	94.5727	92.9157	101.721	130.736	46.9657	24.8283	106.241	64.6667	275.829	207.425	82.203	108.13	156.556	137.523	100.335	85.2786	70.8896	53.1706			SE	103.855	76.3966	44.4872	91.45	153.381	67.7872	30.6449	51.1599	85.0647	92.6355	362.774	250.579	37.0405	104.463	171.001	143.955	91.7194	81.5434	68.7895	112.891			SE	0.0192023	0.0160261
	Fluorescene intensity EX405																							Fluorescene intensity EX485																							R405/485
pH8.4	NADPH	0uM	0.001uM	0.01uM	0.05uM	0.1uM	0.5uM	1uM	2uM	4uM	8uM	10uM	20uM	25uM	50uM	62.5uM	125uM	150uM	200uM	250uM	500uM			NADPH	0uM	0.001uM	0.01uM	0.05uM	0.1uM	0.5uM	1uM	2uM	4uM	8uM	10uM	20uM	25uM	50uM	62.5uM	125uM	150uM	200uM	250uM	500uM			NADPH	0uM	0.001uM
	1	1634	1624	1782	1664	1748	1520	1506	1866	1700	1540	1660	1580	1718	1644	1734	1708	1830	1758	1762	1772			1	2518	2330	2854	2432	2318	2612	2384	2722	2704	2486	2428	2394	2542	2320	2384	2440	2646	2948	2470	2222			1	0.648928	0.696996
	2	1516	1640	1866	1630	1494	1786	1572	1624	1708	1544	1642	1852	1760	1598	1672	1790	1786	1642	2038	1978			2	2322	2696	2834	2750	2384	3388	2500	2526	2670	2492	2526	2656	2514	2262	2362	2436	2776	2492	2702	2508			2	0.652885	0.608309
	3	1794	1812	1726	1798	1608	1752	1602	1676	1868	1664	1318	1886	1984	1425.33	1638	1442	1692	2296	1538	1697.33			3	2868	2804	2620	2612	2500	3406	3394	2574	2708	2494	2092	2556	4126	2917.33	2552	1886	2288	3562	2000	2885.33			3	0.625523	0.64622
	AVERAGE	1648	1692	1791.33	1697.33	1616.67	1686	1560	1722	1758.67	1582.67	1540	1772.67	1820.67	1555.78	1681.33	1646.67	1769.33	1898.67	1779.33	1815.78			AVERAGE	2569.33	2610	2769.33	2598	2400.67	3135.33	2759.33	2607.33	2694	2490.67	2348.67	2535.33	3060.67	2499.78	2432.67	2254	2570	3000.67	2390.67	2538.44			AVERAGE	0.642445	0.650508
	SE	80.5564	60.1775	40.6831	51.2814	73.4514	83.5783	28.3549	73.5482	54.7154	40.6831	111.122	96.832	82.5618	66.5603	28.103	105.035	40.6994	201.469	144.598	83.9262			SE	159.693	143.429	74.8895	92.0652	53.1957	261.718	319.095	58.984	12.0554	2.4037	131.415	76.3355	532.728	209.448	60.0037	184.004	145.909	310.003	206.496	192.092			SE	0.00853798	0.0256914
	NADH/NAD+
Supplementary Figure 7(l) Response of SoNar excited with 405 nm against various concentrations of NADH/NAD+																												Supplementary Figure 7(m) Response of SoNar excited with 485 nm against various concentrations of NADH/NAD+
	Fluorescene intensity EX405																											Fluorescene intensity EX485
pH7.2	NADH/NAD+	0	0.000800641	0.00140196	0.00200401	0.00402414	0.00725806	0.010101	0.0141988	0.0204082	0.0416667	0.0638298	0.111111	0.25	0.5	0.75	1	1.25	1.4	1.7	1.9	2.25	2.5	3.25	3.75			NADH/NAD+	0	0.000800641	0.00140196	0.00200401	0.00402414	0.00725806	0.010101	0.0141988	0.0204082	0.0416667	0.0638298	0.111111	0.25	0.5	0.75	1	1.25	1.4	1.7	1.9	2.25
	1	1774	2640	2022	1958	1838	4553	2726	2756	1858	2122	2566	2298	5739	5895	5591	5439	5939	5579	5495	5839	5909	6209	5019	8247			1	2030	2974	1946	1386	1004	1732	1136	940	526	502	524	1330	952	950	852	840	916	852	804	864	792
	2	2316	2930	2628	2336	2904	4823	4118	2914	2980	3672	3568	3726	5705	5341	5691	4905	5031	5299	5221	6992	6023	5681	7817	7742			2	2500	2954	2712	2530	1596	1564	1426	908	822	922	708	788	958	836	876	740	780	746	774	1016	880
	3	1856	2890	2962	3128	3388	4056	4290	4288	4420	5421	5861	5187	5113	4975	5071	4334	3780	5811	3944	3808	3514	5573	7264	5363			3	2012	3086	3086	2830	2486	1886	1878	1162	1322	1168	1144	954	902	800	772	680	548	922	610	568	530
	AVERAGE	1982	2820	2537.33	2474	2710	4477.33	3711.33	3319.33	3086	3738.33	3998.33	3737	5519	5403.67	5451	4892.67	4916.67	5563	4886.67	5546.33	5148.67	5821	6700	7117.33			AVERAGE	2180.67	3004.67	2581.33	2248.67	1695.33	1727.33	1480	1003.33	890	864	792	1024	937.333	862	833.333	753.333	748	840	729.333	816	734
	SE	168.669	90.7377	275.115	344.726	457.84	224.623	495.162	486.476	741.482	952.917	975.217	834.001	203.237	267.423	192.18	319.046	625.866	148.018	477.924	930.717	817.996	196.489	855.526	889.198			SE	159.751	41.0745	335.512	439.941	430.69	92.9827	215.892	79.8693	232.287	194.433	183.841	160.329	17.7514	45.2106	31.4395	46.6667	107.431	51.1599	60.2919	131.535	105.116
	Fluorescene intensity EX405																											Fluorescene intensity EX485
pH7.5	NADH/NAD+	0	0.000800641	0.00140196	0.00200401	0.00402414	0.00725806	0.010101	0.0141988	0.0204082	0.0416667	0.0638298	0.111111	0.25	0.5	0.75	1	1.25	1.4	1.7	1.9	2.25	2.5	3.25	3.75			NADH/NAD+	0	0.000800641	0.00140196	0.00200401	0.00402414	0.00725806	0.010101	0.0141988	0.0204082	0.0416667	0.0638298	0.111111	0.25	0.5	0.75	1	1.25	1.4	1.7	1.9	2.25
	1	1772	2002	2140	2166	2284	2448	2498	2622	2728	2828	3054	4466	6027	5917	5573	6061	5199	5709	6303	6408	6634	6964	7440	6504			1	2778	3010	2932	2604	2432	1952	1598	1486	1208	898	890	1116	1510	1204	1148	1246	1022	1038	1130	1184	1186
	2	2156	2304	2234	2268	2222	2654	2884	3134	3416	3464	3378	6470	5205	4965	5257	5575	5871	5509	5585	6436	6610	7252	6974	7072			2	3338	3220	3002	2822	2384	2178	1902	1764	1558	1242	904	1498	1172	984	1022	1060	1104	1026	1054	1164	1276
	3	1772	2520	2498	2514	2682	2844	3432	3702	3434	4559	4098	4963	4895	4194	4188	3986	3488	5171	3912	4462	5393	5823	5727	7698			3	2640	3420	3248	3102	2924	2196	2160	1958	1704	1474	1156	1170	1088	868	838	824	678	1000	756	836	1000
	AVERAGE	1900	2275.33	2290.67	2316	2396	2648.67	2938	3152.67	3192.67	3617	3510	5299.67	5375.67	5025.33	5006	5207.33	4852.67	5463	5266.67	5768.67	6212.33	6679.67	6713.67	7091.33			AVERAGE	2918.67	3216.67	3060.67	2842.67	2580	2108.67	1886.67	1736	1490	1204.67	983.333	1261.33	1256.67	1018.67	1002.67	1043.33	934.667	1021.33	980	1061.33	1154
	SE	128	150.219	107.159	103.286	144.116	114.346	270.971	311.909	232.391	505.519	308.519	602.498	337.738	498.301	419.049	626.575	709.374	157.001	708.337	653.383	409.725	436.327	511.345	344.814			SE	213.418	118.369	95.8216	144.131	172.557	78.5055	162.416	136.972	147.164	167.321	86.4279	119.356	128.967	98.5314	90.0099	122.106	130.498	11.2151	114.129	112.814	81.265
	Fluorescene intensity EX405																											Fluorescene intensity EX485
pH8.1	NADH/NAD+	0	0.000800641	0.00140196	0.00200401	0.00402414	0.00725806	0.010101	0.0141988	0.0204082	0.0416667	0.0638298	0.111111	0.25	0.5	0.75	1	1.25	1.4	1.7	1.9	2.25	2.5	3.25	3.75			NADH/NAD+	0	0.000800641	0.00140196	0.00200401	0.00402414	0.00725806	0.010101	0.0141988	0.0204082	0.0416667	0.0638298	0.111111	0.25	0.5	0.75	1	1.25	1.4	1.7	1.9	2.25
	1	1166	2792	2250	1712	2254	3048	2636	2642	2868	4284	4707	4306	3416	5917	5899	6474	6534	5685	6552	6446	6762	6564	6456	5251			1	4837	10771	9156	6083	7749	8273	6157	4843	4452	4380	4108	3076	2028	2900	2768	2906	2880	2546	2812	2788	3052
	2	1190	2692	2798	2180	2174	3260	3442	3580	2438	4529	4657	4709	4767	5803	5871	5607	5571	5091	5271	4448	4811	4144	6119	3618			2	4867	10283	10313	8045	7004	8805	7572	6764	3980	4671	3936	3290	2780	2870	2568	2768	2516	2258	2348	1908	2116
	3	1154	2390	2972	2910	2584	3272	3782	3702	3346	5129	5263	5239	3748	3856	5725	5621	5635	4985	5417	4897	5085	4963	5791	4909			3	5031	8769	10181	9218	7771	8389	8345	6958	5327	5287	4276	3674	3436	1926	2680	2744	2502	2296	2324	2216	2244
	AVERAGE	1170	2624.67	2673.33	2267.33	2337.33	3193.33	3286.67	3308	2884	4647.33	4875.67	4751.33	3977	5192	5831.67	5900.67	5913.33	5253.67	5746.67	5263.67	5552.67	5223.67	6122	4592.67			AVERAGE	4911.67	9941	9883.33	7782	7508	8489	7358	6188.33	4586.33	4779.33	4106.67	3346.67	2748	2565.33	2672	2806	2632.67	2366.67	2494.67	2304	2470.67
	SE	10.583	120.832	217.545	348.579	125.477	72.7492	339.816	334.857	262.239	251.004	194.204	270.164	406.461	668.81	53.9424	286.695	310.883	217.827	404.866	605.209	609.818	710.648	191.975	497.233			SE	60.2919	602.695	365.658	914.5	252.08	161.51	640.62	674.994	394.604	267.373	98.1518	174.937	406.769	319.784	57.8734	50.4777	123.733	90.3352	158.818	257.816	293.006
	Fluorescene intensity EX405																											Fluorescene intensity EX485
pH8.4	NADH/NAD+	0	0.000800641	0.00140196	0.00200401	0.00402414	0.00725806	0.010101	0.0141988	0.0204082	0.0416667	0.0638298	0.111111	0.25	0.5	0.75	1	1.25	1.4	1.7	1.9	2.25	2.5	3.25	3.75			NADH/NAD+	0	0.000800641	0.00140196	0.00200401	0.00402414	0.00725806	0.010101	0.0141988	0.0204082	0.0416667	0.0638298	0.111111	0.25	0.5	0.75	1	1.25	1.4	1.7	1.9	2.25
	1	1674	2532	1594	2636	2136	3040	2980	3560	4101	5657	3628	3504	5751	5737	6402	6712	6158	5738	6032	5600	7544	7232	7725	6180			1	9764	12429	7694	4322	6329	5560	9890	4168	10935	9404	3712	3934	5237	4489	3851	4394	3567	3096	3436	2898	4575
	2	1874	2044	2310	2044	2280	2078	4206	2266	3760	5484	3156	3882	5207	5655	6259	5741	5504	6129	5376	5997	6251	5179	8579	6039			2	10992	12744	11356	6457	10295	8185	6462	9642	5663	9707	4386	4543	4747	4523	4332	3854	3316	3956	4306	4460	3910
	3	1746	1632	1994	2270	2718	2156	2446	4614	5386	5043	4591	4182	4543	3606	5945	7193	6076	6034	4430	5400	6417	4138	6069	6735			3	9382	10261	12226	11000	10570	10561	9392	4960	7413	8646	6478	4338	4328	2838	4468	5400	5052	5004	3994	4632	4556
	AVERAGE	1764.67	2069.33	1966	2316.67	2378	2424.67	3210.67	3480	4415.67	5394.67	3791.67	3856	5167	4999.33	6202	6548.67	5912.67	5967	5279.33	5665.67	6737.33	5516.33	7457.67	6318			AVERAGE	10046	11811.3	10425.3	7259.67	9064.67	8102	8581.33	6256.67	8003.67	9252.33	4858.67	4271.67	4770.67	3950	4217	4549.33	3978.33	4018.67	3912	3996.67	4347
	SE	58.4846	260.116	207.165	172.481	175.009	308.49	520.994	678.988	495.052	182.788	422.254	196.153	349.293	697.069	134.968	427.038	205.7	117.738	464.976	175.439	406.17	908.947	736.801	212.436			SE	485.684	780.482	1388.57	1969.11	1370.14	1444.26	1069.37	1708.04	1550.29	315.533	832.716	178.904	262.672	556.087	187.164	452.999	541.701	551.683	254.472	551.573	218.569
Supplementary Figure 7(p) Response of iNAPc excited with 405 nm against various concentrations of NADH/NAD+																												Supplementary Figure 7(q)Response of iNAPc excited with 485 nm against various concentrations of NADH/NAD+
	Fluorescene intensity EX405																											Fluorescene intensity EX485
pH7.2	NADH/NAD+	0	0.000800641	0.00140196	0.00200401	0.00402414	0.00725806	0.010101	0.0141988	0.0204082	0.0416667	0.0638298	0.111111	0.25	0.5	0.75	1	1.25	1.4	1.7	1.9	2.25	2.5	3.25	3.75			NADH/NAD+	0	0.000800641	0.00140196	0.00200401	0.00402414	0.00725806	0.010101	0.0141988	0.0204082	0.0416667	0.0638298	0.111111	0.25	0.5	0.75	1	1.25	1.4	1.7	1.9	2.25
	1	2396	2258	2404	2288	2310	1474	1986	2258	1544	3028	1836	1818	1804	2542	2716	1886	2688	2438	2506	2706	2784	2864	2704	2880			1	798	794	838	810	812	570	692	786	560	1006	722	746	656	884	1026	718	936	928	834	878	956
	2	2358	2606	2488	2432	2498	2204	2234	2366	2220	2752	2280	1646	1626	2780	2476	1444	2736	2782	2750	2704	2768	2774	2602	2960			2	872	904	870	850	876	760	792	832	844	942	776	600	638	946	922	548	884	938	998	900	912
	3	2644	2694	2682	2732	2614	2448	2482	2610	2222	2606	2508	2392	2482	2668	2740	1740	2362	2700	2440	2052	2660	2446	2428	2196			3	978	938	938	922	872	844	892	810	840	960	946	912	920	948	946	694	808	906	846	698	912
	AVERAGE	2466	2519.33	2524.67	2484	2474	2042	2234	2411.33	1995.33	2795.33	2208	1952	1970.67	2663.33	2644	1690	2595.33	2640	2565.33	2487.33	2737.33	2694.67	2578	2678.67			AVERAGE	882.667	878.667	882	860.667	853.333	724.667	792	809.333	748	969.333	814.667	752.667	738	926	964.667	653.333	876	924	892.667	825.333	926.667
	SE	89.6735	133.113	82.3192	130.782	88.5739	292.604	143.183	104.111	225.667	123.733	197.302	225.533	260.779	68.7443	84.2852	130.021	117.487	103.737	94.2785	217.667	38.9416	127.019	80.5729	242.436			SE	52.2345	43.4562	29.4845	32.7685	20.6989	81.0459	57.735	13.2832	94.0071	19.0555	67.4916	90.1283	91.1482	21.0079	31.4395	53.1204	37.1663	9.45163	52.7805	63.9826	14.6667
	Fluorescene intensity EX405																											Fluorescene intensity EX485
pH7.5	NADH/NAD+	0	0.000800641	0.00140196	0.00200401	0.00402414	0.00725806	0.010101	0.0141988	0.0204082	0.0416667	0.0638298	0.111111	0.25	0.5	0.75	1	1.25	1.4	1.7	1.9	2.25	2.5	3.25	3.75			NADH/NAD+	0	0.000800641	0.00140196	0.00200401	0.00402414	0.00725806	0.010101	0.0141988	0.0204082	0.0416667	0.0638298	0.111111	0.25	0.5	0.75	1	1.25	1.4	1.7	1.9	2.25
	1	2322	2418	2242	2350	2244	2298	2486	2280	1847.78	2900	2264	2812	2336	2750	2862	2390	2576	2588	2828	2642	2432	2598	2680	3708			1	1078	1158	1094	1124	1082	1148	1148	1106	934.444	1328	1276	1896	1128	1312	1634	1132	1224	1232	1296	1190	1188
	2	2124	2526	2486	2532	2420	2236	2308	2468	1908.89	2456	2120	2054	2918	2968	2538	2436	2638	2744	2756	2708	2796	2516	2454	3660			2	1056	1164	1180	1210	1110	1070	1042	1154	902.222	1128	1238	1020	1910	1644	1158	1122	1180	1266	1252	1302	1298
	3	2346	2598	2292	2492	2354	2414	2412	2436	1918.89	2740	2662	2504	2418	2618	2424	2456	2474	2488	2630	2478	1746	2312	2402	2392			3	1176	1224	1120	1204	1080	1106	1112	1180	943.333	1252	1866	1296	1476	1252	1158	1102	1188	1106	1242	1648	1334
	AVERAGE	2264	2514	2340	2458	2339.33	2316	2402	2394.67	1891.85	2698.67	2348.67	2456.67	2557.33	2778.67	2608	2427.33	2562.67	2606.67	2738	2609.33	2324.67	2475.33	2512	3253.33			AVERAGE	1103.33	1182	1131.33	1179.33	1090.67	1108	1100.67	1146.67	926.667	1236	1460	1404	1504.67	1402.67	1316.67	1118.67	1197.33	1201.33	1263.33	1380	1273.33
	SE	70.342	52.3068	74.4133	55.2208	51.3333	52.1664	51.6269	58.0728	22.2253	129.827	162.088	220.092	181.88	102.048	131.195	19.5391	47.8098	74.4879	57.8619	68.3748	307.823	85.0281	85.3307	430.89			SE	36.8842	21.0713	25.4646	27.7208	9.68389	22.5389	31.1198	21.6744	12.4887	58.2866	203.296	258.581	226.199	121.903	158.667	8.81917	13.5319	48.6667	16.5865	137.845	43.9141
	Fluorescene intensity EX405																											Fluorescene intensity EX485
pH8.1	NADH/NAD+	0	0.000800641	0.00140196	0.00200401	0.00402414	0.00725806	0.010101	0.0141988	0.0204082	0.0416667	0.0638298	0.111111	0.25	0.5	0.75	1	1.25	1.4	1.7	1.9	2.25	2.5	3.25	3.75			NADH/NAD+	0	0.000800641	0.00140196	0.00200401	0.00402414	0.00725806	0.010101	0.0141988	0.0204082	0.0416667	0.0638298	0.111111	0.25	0.5	0.75	1	1.25	1.4	1.7	1.9	2.25
	1	3182	3294	2466	2888	3288	2762	2358	3406	3656	3334	3342	2776	3000	3038	3906	2628.57	3600	3178	2562	3366	4098	4204	3504	3392			1	4793	4563	3484	3526	3516	2994	3142	3874	3630	3868	4182	3738	3670	3804	3906	2715.71	4660	4212	3508	4679	4282
	2	3598	2774	2742	2854	3044	3438	3438	3303	2721.18	3274	3136	2988	3324	3554	3046	2971.43	3836	3790	3552	3236	3496	3354	3036	2814			2	5057	3900	4395	4419	4248	4867	4793	5110	2957.65	4370	3062	4527	3550	4090	3046	3015.71	3484	4442	3916	4705	4438
	3	2748	2934	3028	2972	2906	3230	2760	3066	3169.41	3012	3098	3604	3102	2860	2886	3242.86	3170	3638	4150	3350	3410	2898	2826	2812			3	3860	3944	4208	4246	4347	4470	3964	4611	3330.59	4417	3124	3840	3382	2984	2886	3294.29	3324	3812	4024	4442	4326
	AVERAGE	3176	3000.67	2745.33	2904.67	3079.33	3143.33	2852	3258.33	3182.2	3206.67	3192	3122.67	3142	3150.67	3279.33	2947.62	3535.33	3535.33	3421.33	3317.33	3668	3485.33	3122	3006			AVERAGE	4570	4135.67	4029	4063.67	4037	4110.33	3966.33	4531.67	3306.08	4218.33	3456	4035	3534	3626	3279.33	3008.57	3822.67	4155.33	3816	4608.67	4348.67
	SE	245.392	153.768	162.244	35.0682	111.68	199.898	315.144	100.658	269.936	98.8624	75.798	248.326	95.6452	208.11	316.719	177.728	194.958	183.976	463.048	40.9281	216.429	382.686	200.39	193.001			SE	363.088	214.044	277.795	273.433	262.063	569.811	476.604	359.001	194.478	175.691	363.441	247.756	83.5225	331.447	316.719	167.057	421.207	184.059	157.124	83.6707	46.4375
	Fluorescene intensity EX405																											Fluorescene intensity EX485
pH8.4	NADH/NAD+	0	0.000800641	0.00140196	0.00200401	0.00402414	0.00725806	0.010101	0.0141988	0.0204082	0.0416667	0.0638298	0.111111	0.25	0.5	0.75	1	1.25	1.4	1.7	1.9	2.25	2.5	3.25	3.75			NADH/NAD+	0	0.000800641	0.00140196	0.00200401	0.00402414	0.00725806	0.010101	0.0141988	0.0204082	0.0416667	0.0638298	0.111111	0.25	0.5	0.75	1	1.25	1.4	1.7	1.9	2.25
	1	2246	2456	2732	2452	2734	2684	2570	2752	2308	2530	2636	2478	2668	2456	2262	2516	2394	2592	2920	3168	3114	3344	3120	2766			1	5059	5347	5667	5213	5781	5975	5479	6025	5483	5589	5944	5031	4528	4624	4773	5451	5767	5665	6303	6466	6626
	2	2998	2418	2582	2578	3090	2568	2594	2654	2320	2432	2598	2680	2556	2390	2238	2440	2530	3030	2920	2782	2840	2766	2804	2426			2	6734	5141	5627	5575	6430	5381	5537	5617	5629	5741	5819	6320	4798	5005	4875	5187	5882	6299	6195	6152	6676
	3	2074	2496	2642	2560	2898	2522	2458	2498	2568	2414	2512	2208	2722	2300	2368	3226	2788	2032	2538	3034	2672	2858	2996	3144			3	4703	5531	5405	5435	6035	5465	5583	5283	5858	5990	5832	6807	5121	4849	4963	7048	5679	3926	5285	6456	6000
	AVERAGE	2439.33	2456.67	2652	2530	2907.33	2591.33	2540.67	2634.67	2398.67	2458.67	2582	2455.33	2648.67	2382	2289.33	2727.33	2570.67	2551.33	2792.67	2994.67	2875.33	2989.33	2973.33	2778.67			AVERAGE	5498.67	5339.67	5566.33	5407.67	6082	5607	5533	5641.67	5656.67	5773.33	5865	6052.67	4815.67	4826	4870.33	5895.33	5776	5296.67	5927.67	6358	6434
	SE	283.712	22.5191	43.589	39.3446	102.874	48.1987	41.91	73.9579	84.7375	36.0432	36.6788	136.725	48.8854	45.2106	39.9388	250.297	115.541	288.814	127.333	113.151	128.812	179.311	91.9227	207.365			SE	626.158	112.643	81.4889	105.39	188.818	185.591	30.0888	214.552	109.133	116.882	39.6779	529.825	171.412	110.585	54.8979	581.35	58.7736	709.35	322.842	103.04	217.48
[truncated: 53 more columns]

[truncated: 4 more sheets: Supplementary 8, Supplementary 9, Supplementary 10, Supplementary 11]
